# Supplementary material for: Gender differentiated small-scale farm mechanization in Nepal hills: An application of exogenous switching treatment regression
Source: Technol Soc. 2020 May;61:101250. doi: 10.1016/j.techsoc.2020.101250 (PMC7249500; doi:10.1016/j.techsoc.2020.101250)
Supplement: Multimedia component 2 [file mmc2.xlsx]

## Sheet: Metadata_TIS_2019_602
Title: Gender differentiated small-scale farm mechanization in Nepal hills: An application of exogenous switching treatment regression
Journal: Technology in Society
Reference: TIS_2019_602
VariablesCode	Variable_description	Variable type	Units	Codes	Comment
hhid	Household identifier	Numeric	N/A	N/A	Numeric 8 digit identifer
q102_dist	Districts	Categorical	N/A	N/A	Six districts were selected as defined in data section of article
q103_mt_adopter	Mini-tiller adopter	Dummy	N/A	1=adopter, 0=non-adopter
q104_genderhhh	Gender of household head	Dummy	N/A	1=male, 0=female
q105_farmsizeha	Farm size of the household	Numeric	hectare (ha)	N/A
q111_agehh	Age of the household head	Integer	years (yrs)	N/A
q112_eduhh	Education of the hosuehold head	Integer	years (yrs)	N/A
q114_farmyrs	Years of farming experience	Integer	years (yrs)	N/A
q115_hhsize	Household size or family size	Integer	number (No.)	N/A
q116_caste	Caste of the household	Dummy	N/A	NMC (1)=non-marganilized caste, MC (0)=marganilized caste
q117_occupation	Major occupation of the household head	Dummy	N/A	1=farming, 0=others
q41_offincome	Income of the hosuehold	Numeric	NPR	N/A	Exchange rate 1US$=104 Nepalese Rupees (NPR)
q51_marketdistkm	Nearest input market distance	Numeric	kilometer (km)	N/A
q21_migrated	Number of household members migrated	Integer	number (No.)	N/A
q22_membership	Household membership with gropus or cooperatives	Dummy	N/A	1=yes, 0=no
q61_laboravaildif	Difficulty in finding labors	Dummy	N/A	1=yes, 0=no
q71_tlu	Total number of livestock holding	Numeric	Tropical livestock unit (TLU)	N/A
q72_bullockavaildif	Difficulty in draft animals	Dummy	N/A	1=yes, 0=no
q81_foodsecurity	Households food security status	Dummy	N/A	1=food secure, 0=food in-secure
q91_ricegrow	Household grow rice	Dummy	N/A	1=yes, 0=no
q92_maizegrow	Hosuehold grow maize	Dummy	N/A	1=yes, 0=no
q93_wheatgrow	Household grow wheat	Dummy	N/A	1=yes, 0=no
q94_veggrow	Household grow vegetables	Dummy	N/A	1=yes, 0=no

## Sheet: Data_TIS_2019_602
hhid	q102_dist	q103_mt_adopter	q104_genderhhh	q105_farmsizeha	q111_agehh	q112_eduhh	q114_farmyrs	q115_hhsize	q116_caste	q117_occupation	q41_offincome	q51_marketdistkm	q21_migrated	q22_membership	q61_laboravaildif	q71_tlu	q72_bullockavaildif	q81_foodsecurity	q91_ricegrow	q92_maizegrow	q93_wheatgrow	q94_veggrow
10833050	Surkhet	0	1	0.2	63	2	35	17	NMC	1	805000	14	3	0	1	1.6	0	0	1	1	1	0
10833049	Surkhet	0	0	0.2	58	3	30	9	NMC	1	600000	12	1	1	1	1.5	0	0	1	1	1	0
10833048	Surkhet	0	1	0.6	40	10	8	4	NMC	1	150000	15	0	1	1	2.96	0	1	1	1	1	1
10833047	Surkhet	0	1	0.3	60	5	35	5	NMC	1	170000	13	0	1	0	1.6	0	0	1	1	0	1
10833046	Surkhet	0	1	0.166667	70	2	40	5	MC	1	300000	0.5	0	0	1	0.06	0	0	0	1	0	1
10833045	Surkhet	0	1	0.566667	54	10	15	5	MC	0	780000	4	1	0	0	2.1	0	0	1	1	0	1
10833044	Surkhet	0	1	0.666667	38	8	10	6	NMC	1	150000	12	0	1	1	1.9	1	1	1	1	1	1
10833043	Surkhet	0	1	0.133333	49	2	22	8	NMC	0	540000	14	1	0	1	2.6	0	0	1	0	1	0
10833042	Surkhet	0	1	0.333333	58	5	34	11	NMC	1	780000	15	2	1	1	4.9	0	0	1	0	1	1
10833041	Surkhet	0	1	0.133333	60	6	36	6	NMC	1	530000	14	0	0	1	1.8	1	0	0	1	1	0
10833040	Surkhet	0	1	0.5	80	0	60	6	NMC	0	459000	1.5	1	1	1	3.17	0	0	1	0	1	1
10833039	Surkhet	0	0	0.183333	63	0	38	5	NMC	1	303000	1.5	0	1	1	2.8	0	0	1	1	0	1
10833038	Surkhet	0	0	0.0333333	42	0	20	5	NMC	0	425000	0.5	0	1	1	0.34	0	0	0	1	0	1
10833037	Surkhet	0	0	0.333333	32	0	15	5	NMC	1	545000	4	1	1	1	1.82	0	1	1	0	0	1
10833036	Surkhet	0	1	0.466667	57	5	10	8	MC	1	581000	4	0	1	1	1.82	0	1	1	0	0	1
10833035	Surkhet	0	1	1.4	44	0	20	5	MC	1	65000	4	0	1	1	1.8	0	1	1	0	0	1
10833034	Surkhet	0	1	2	40	4	15	4	MC	1	65000	4	0	1	1	2.12	0	1	1	1	1	1
10833033	Surkhet	0	1	0.266667	35	12	10	5	NMC	0	300000	0.5	0	1	1	0.36	0	0	0	0	0	1
10833032	Surkhet	0	1	1.6	53	3	33	7	NMC	1	210000	4	0	1	1	2.81	0	0	1	0	1	1
10833031	Surkhet	0	1	2.66667	55	0	32	7	MC	1	245000	4	0	1	1	1.4	0	1	1	0	1	0
10833030	Surkhet	0	1	0.333333	60	0	35	10	MC	1	480000	4	0	1	1	1.4	0	0	1	0	0	0
10833029	Surkhet	0	1	0.0333333	45	5	20	4	NMC	1	480000	4	0	1	1	0.64	0	0	0	1	0	1
10833028	Surkhet	0	1	2.4	49	0	26	5	MC	1	345000	4	0	0	1	1.4	0	1	1	1	0	0
10833027	Surkhet	0	1	0.333333	65	0	40	7	NMC	1	70000	4	1	1	1	1.6	0	1	1	0	0	0
10833026	Surkhet	0	1	0.666667	70	0	45	10	NMC	1	1066000	4	0	1	1	2.52	0	0	1	0	1	0
10833025	Surkhet	0	1	0.433333	70	0	50	6	NMC	1	100000	1.5	0	0	1	3	0	0	1	0	1	0
10833024	Surkhet	0	1	0.666667	51	0	9	6	MC	1	238448	1.5	0	1	1	1.4	0	1	1	0	0	0
10833023	Surkhet	0	1	1.33333	52	0	32	8	MC	1	240000	1.5	0	1	1	2.06	0	1	1	0	1	0
10833022	Surkhet	0	0	2	39	0	10	4	MC	1	126000	1.5	0	1	1	1.4	0	1	1	0	1	0
10833021	Surkhet	0	1	1.56667	27	8	5	7	MC	1	126000	1.5	0	1	1	3.04	0	0	1	1	0	1
10833020	Surkhet	0	1	1.33333	60	0	40	6	MC	1	252000	1.5	0	0	1	1.4	0	1	1	0	0	0
10833019	Surkhet	0	1	1.73333	41	7	20	4	MC	1	80000	1.5	0	0	1	1.7	0	1	1	0	1	0
10833018	Surkhet	0	1	2	37	8	15	4	MC	1	190000	1.5	0	1	1	1.4	0	1	1	0	0	1
10833017	Surkhet	0	1	0.0333333	54	10	25	10	MC	1	330000	1.5	0	1	1	0.32	0	0	0	1	0	1
10833016	Surkhet	0	1	2.66667	51	0	30	7	NMC	1	480000	1	0	1	1	1.4	0	1	1	0	0	0
10833015	Surkhet	0	1	0.35	36	10	16	4	NMC	1	548000	3	0	1	1	1.47	0	0	1	0	1	0
10833014	Surkhet	0	0	0.15	30	0	10	7	MC	1	270000	3	0	1	1	1.4	0	0	1	0	0	1
10833013	Surkhet	0	0	0.3	28	5	10	6	MC	1	126000	3	0	1	1	1.47	0	0	1	0	0	1
10833012	Surkhet	0	1	1	40	8	20	6	MC	1	240000	3	0	1	1	4.82	0	0	1	0	1	0
10833011	Surkhet	0	1	0.375	36	5	10	6	NMC	0	720000	4	0	1	1	2.22	0	0	1	1	0	0
10833010	Surkhet	0	0	0.45	71	0	50	7	MC	0	306000	3	0	1	1	1.7	0	0	1	0	0	0
10833009	Surkhet	0	0	0.1	43	0	20	4	MC	1	338000	3	1	1	1	1.61	0	0	1	1	0	0
10833008	Surkhet	0	1	0.4	60	0	40	6	MC	1	300000	3	0	1	1	4.24	0	0	1	0	0	0
10833007	Surkhet	0	0	0.1	33	3	10	6	MC	1	360000	12	3	0	1	1.6	0	0	1	0	0	1
10833006	Surkhet	0	1	2.53333	52	0	20	7	MC	1	180000	12	0	1	1	1.81	0	1	1	0	1	0
10833005	Surkhet	0	1	0.5	55	0	30	7	NMC	1	36000	9	0	1	1	4.8	0	1	1	1	1	0
10833004	Surkhet	0	1	0.333333	46	8	20	5	NMC	1	75000	14	0	1	1	4.2	0	1	1	1	1	1
10833003	Surkhet	0	1	0.833333	59	0	39	6	NMC	1	636000	14	1	1	1	3.8	0	0	1	1	1	0
10833002	Surkhet	0	0	0.4	36	10	10	6	NMC	0	600000	14	1	1	1	0.51	0	0	1	1	1	0
10833001	Surkhet	0	1	1.06667	52	0	30	12	NMC	1	360000	11	2	1	1	4.3	0	0	1	1	1	0
10832010	Surkhet	1	1	0.4	55	10	25	8	NMC	0	500000	1.5	1	1	1	3	0	1	1	0	1	0
10832009	Surkhet	1	1	0.05	53	7	10	7	MC	0	180000	1.5	0	1	1	0.56	0	0	1	0	0	1
10832008	Surkhet	1	1	0.2	38	12	8	16	NMC	0	450000	1.5	1	1	1	0.4	1	0	1	1	1	1
10832007	Surkhet	1	1	0.15	31	5	12	7	MC	1	150000	1.5	0	1	0	0.24	0	0	0	0	1	0
10832006	Surkhet	1	1	0.25	66	5	30	10	NMC	1	125000	1.5	0	1	1	2.1	0	0	0	0	1	1
10832005	Surkhet	1	1	0.3	55	5	10	10	NMC	0	505000	1.5	1	0	1	4.1	0	0	0	0	1	1
10832004	Surkhet	0	1	0.533333	35	10	10	4	NMC	1	305000	1	0	1	1	1.4	0	1	1	0	0	1
10832003	Surkhet	1	1	0.316667	47	10	15	7	NMC	0	756000	1.5	2	1	1	3	0	0	1	1	1	1
10832002	Surkhet	1	1	0.2	37	12	15	5	NMC	0	216000	1.5	0	1	1	0.1	0	0	0	1	0	0
10832001	Surkhet	1	1	0.433333	60	0	42	7	MC	1	140000	1.5	0	1	1	1.8	0	0	1	1	1	0
10831020	Surkhet	1	0	0.5	50	8	25	4	NMC	1	370000	0.5	0	1	1	0.3	0	1	1	0	1	1
10831019	Surkhet	1	1	0.266667	64	8	45	6	NMC	1	10000	0.5	0	1	1	1.7	0	1	1	1	1	1
10831018	Surkhet	1	1	0.666667	45	10	22	7	NMC	1	540000	1.5	1	1	0	5.2	0	1	1	1	1	1
10831017	Surkhet	1	1	1	41	8	18	7	NMC	0	125000	1.5	0	1	1	1.6	0	1	1	1	1	1
10831016	Surkhet	1	1	0.333333	38	8	18	7	NMC	1	50000	1.5	0	1	1	1.7	0	0	1	1	1	1
10831015	Surkhet	1	1	0.25	61	3	40	5	NMC	1	10000	0.5	0	1	1	2.2	0	0	0	1	1	1
10831014	Surkhet	1	1	3.33333	41	15	7	8	NMC	0	600000	0.5	0	1	1	0	1	1	1	0	0	0
10831013	Surkhet	1	1	0.466667	56	0	36	8	NMC	1	35000	1.5	0	1	1	2	0	0	1	0	1	1
10831012	Surkhet	1	1	0.533333	54	10	25	5	NMC	0	600000	1.5	0	1	1	1.4	0	0	1	1	1	1
10831011	Surkhet	1	1	0.666667	53	8	5	5	MC	1	200000	0.5	0	1	0	3.1	0	0	0	0	0	1
10831010	Surkhet	1	1	0.316667	47	7	27	6	NMC	1	360000	1.5	1	1	1	2.2	0	0	1	1	1	1
10831009	Surkhet	1	1	0.533333	42	10	10	8	NMC	1	160800	1.5	0	1	1	3	0	0	1	1	1	0
10831008	Surkhet	1	1	0.133333	69	0	40	6	NMC	1	208000	0.5	0	1	1	6.7	0	0	1	0	0	0
10831007	Surkhet	1	1	0.533333	40	15	20	4	NMC	0	288000	1	0	1	1	2.1	0	0	0	1	0	1
10831006	Surkhet	1	1	0.4	59	10	40	3	NMC	1	305000	1	0	1	1	1.4	0	0	1	1	1	1
10831005	Surkhet	1	1	0.933333	67	5	39	13	MC	1	55000	1	0	1	1	2.6	0	0	1	1	1	0
10831004	Surkhet	1	1	0.6	69	5	50	10	NMC	1	1200000	1.5	0	1	1	2.8	0	1	1	1	1	1
10831003	Surkhet	1	1	0.666667	70	0	35	6	NMC	1	776250	0.5	0	1	1	3.8	0	0	1	1	1	0
10831002	Surkhet	1	1	0.333333	40	7	20	5	NMC	1	0	0.5	0	1	1	5.4	0	0	1	1	1	0
10831001	Surkhet	1	1	0.4	44	8	26	6	NMC	1	840000	1	1	1	1	1.5	0	0	1	1	1	0
10753105	Palpa	0	1	0.15	76	1	43	6	MC	1	480000	2	0	0	1	2.4	0	0	1	1	0	1
10753104	Palpa	0	1	0.1	50	12	15	6	NMC	0	600000	2	0	0	1	0.2	1	0	1	0	0	0
10753103	Palpa	0	1	0.425	35	5	8	3	NMC	1	250000	2	0	1	0	2.93	0	0	1	0	0	1
10753102	Palpa	0	1	0.1	58	8	23	4	NMC	0	400000	2	0	1	1	0	0	0	0	1	0	0
10753101	Palpa	0	1	0.05	48	12	25	5	NMC	0	480000	2	0	1	1	0.9	0	0	1	1	0	0
10753100	Palpa	0	1	0.0375	45	10	13	8	NMC	0	610000	2	1	0	1	3.46	0	0	0	1	0	1
10753099	Palpa	0	0	0.125	39	4	10	5	NMC	1	480000	2	1	1	1	2.52	0	0	1	1	0	1
10753098	Palpa	0	1	0.2	56	8	27	6	NMC	0	555000	2	1	1	1	3.07	0	0	1	1	0	0
10753097	Palpa	0	1	0.4	50	7	26	9	NMC	0	360000	2	2	1	1	2.92	1	0	1	1	1	0
10753096	Palpa	0	1	0.5	48	10	28	5	NMC	1	420000	2	1	0	0	3	0	0	0	1	0	0
10753095	Palpa	0	0	0.35	30	8	5	4	NMC	1	0	2	0	0	1	2.5	0	0	0	0	0	1
10753094	Palpa	0	1	0.3	54	4	22	8	MC	0	565000	3	1	1	1	1.38	1	0	0	1	0	1
10753093	Palpa	0	1	0.1	50	12	18	7	NMC	0	1360000	7	4	1	1	1.1	0	0	0	1	0	1
10753092	Palpa	0	1	0.075	44	10	18	6	NMC	0	550000	7	1	1	1	0.3	0	0	0	1	0	0
10753091	Palpa	0	1	0.6	63	6	32	8	NMC	1	605000	7	0	0	0	2.2	0	0	0	1	0	1
10753090	Palpa	0	1	0.2	34	10	5	6	NMC	0	255000	7	0	1	1	0.6	0	0	0	1	0	1
10753089	Palpa	0	1	0.075	55	5	20	8	NMC	1	800000	7	1	1	1	3	0	0	0	1	0	0
10753088	Palpa	0	1	0.1	54	3	14	4	MC	1	660000	20	1	0	1	0.4	0	0	0	1	0	0
10753087	Palpa	0	1	0.05	44	4	5	6	MC	0	360000	20	1	0	1	2.05	0	0	0	1	0	0
10753086	Palpa	0	1	0.075	53	2	28	9	NMC	1	551000	20	2	0	0	2.8	1	0	0	1	0	0
10753085	Palpa	0	1	0.025	51	2	24	7	MC	0	540000	20	1	0	0	0.34	1	0	0	1	0	0
10753084	Palpa	0	1	0.025	57	2	10	5	NMC	1	500000	7	2	1	1	0.9	0	0	0	1	0	1
10753083	Palpa	0	0	0.15	39	6	6	6	NMC	1	300000	7	0	1	1	3.1	0	0	0	1	0	1
10753082	Palpa	0	1	0.1	57	4	22	4	NMC	0	183000	7	0	0	1	0.03	0	0	0	1	0	1
10753081	Palpa	0	1	0.125	49	8	22	8	NMC	1	550000	7	1	1	1	1	0	0	0	1	0	1
10753080	Palpa	0	1	0.3	66	0	30	8	MC	1	600000	2	1	0	1	0	0	0	1	1	1	0
10753079	Palpa	0	1	0.225	52	5	18	10	NMC	0	432000	7	0	0	1	2.4	0	0	1	0	0	0
10753078	Palpa	0	0	0.175	48	7	5	4	NMC	1	366000	7	0	1	1	3.55	1	0	0	1	0	1
10753077	Palpa	0	1	0.35	49	10	22	5	NMC	1	380000	2	1	0	1	1.01	1	0	1	1	1	0
10753076	Palpa	0	1	0.4	40	12	18	4	MC	1	120000	2	0	1	1	1.71	1	1	1	1	1	0
10753075	Palpa	0	1	0.2	39	7	16	4	MC	0	250000	2	0	0	1	2.23	1	0	0	1	0	0
10753074	Palpa	0	1	0.1	55	0	40	3	MC	0	410000	20	1	0	0	0.5	0	0	0	1	0	0
10753073	Palpa	0	1	0.35	36	8	22	5	MC	1	520000	20	1	0	0	1.87	0	0	0	1	0	0
10753072	Palpa	0	0	0.125	41	5	24	7	MC	0	420000	20	1	0	0	0.1	0	0	0	1	0	0
10753071	Palpa	0	1	0.1	54	0	40	5	MC	0	100000	20	0	0	0	1.3	0	0	0	1	0	1
10753070	Palpa	0	0	0.05	62	0	45	4	MC	0	240000	20	0	0	0	0.4	0	0	0	1	0	0
10753069	Palpa	0	0	0.1	75	0	60	7	NMC	0	400000	7	0	0	0	0	1	0	0	1	0	0
10753068	Palpa	0	0	0.225	45	7	28	6	NMC	1	550000	7	1	0	0	0.5	1	0	1	1	0	0
10753067	Palpa	0	1	0.15	70	0	57	6	MC	1	600000	7	0	0	0	0.2	1	0	0	1	0	0
10753066	Palpa	0	0	0.1	35	0	21	4	NMC	1	144000	7	0	0	1	0.52	0	0	0	1	0	0
10753065	Palpa	0	1	0.75	45	15	32	7	NMC	0	360000	2	0	1	0	3.1	0	1	1	0	0	1
10753064	Palpa	0	1	0.4	64	5	40	6	MC	0	480000	2	0	0	0	0.8	1	0	0	1	1	0
10753063	Palpa	0	0	0.3	42	15	17	4	NMC	0	240000	2	0	1	1	2.25	0	0	0	1	1	0
10753062	Palpa	0	1	0.3	48	6	25	5	NMC	1	300000	2	1	1	1	1.8	1	0	0	1	1	0
10753061	Palpa	0	0	0.3	40	12	15	4	NMC	0	430000	2	1	1	1	1.67	1	0	0	1	1	0
10753060	Palpa	0	1	0.15	44	6	20	4	MC	0	100000	1	0	0	1	1.04	1	0	0	1	0	0
10753059	Palpa	0	1	0.2	44	5	20	5	MC	0	160000	2	0	1	0	1.85	0	0	1	1	1	0
10753058	Palpa	0	1	0.5	40	10	9	4	NMC	0	9000	2	0	1	0	0.51	0	0	1	1	1	0
10753057	Palpa	0	1	0.3	45	10	20	7	NMC	0	370000	5	1	1	1	3	0	0	1	1	1	0
10753056	Palpa	0	1	0.3	39	10	6	6	NMC	1	100000	2	0	1	0	5.6	1	1	1	1	1	0
10753055	Palpa	0	1	0.3	43	10	20	6	NMC	0	350000	5	1	1	0	2	1	0	1	1	0	0
10753054	Palpa	0	0	0.3	65	0	40	7	NMC	0	300000	3	0	1	1	1.12	0	0	1	1	0	0
10753053	Palpa	0	1	0.5	60	6	40	10	NMC	1	400000	5	1	1	0	0.8	0	0	1	0	1	0
10753052	Palpa	0	1	0.4	40	15	15	4	NMC	0	200000	5	0	1	1	3.06	1	0	0	1	1	0
10753051	Palpa	0	0	0.35	52	6	20	7	MC	1	498000	5	0	0	1	3	0	0	1	1	1	0
10753050	Palpa	0	0	0.25	38	10	20	4	MC	0	370000	4	0	1	1	0.25	1	0	1	1	1	0
10753049	Palpa	0	0	0.2	42	5	28	4	NMC	1	150000	2	1	0	0	1.3	0	0	1	1	0	0
10753048	Palpa	0	1	0.7	48	8	30	4	NMC	1	450000	2	1	1	1	4.8	0	0	0	1	0	0
10753047	Palpa	0	0	0.1	29	4	12	3	MC	1	200000	2	1	0	0	1.23	0	0	0	1	0	1
10753046	Palpa	0	0	0.5	51	0	36	4	NMC	1	120000	2	0	0	0	2.3	0	1	1	1	0	1
10753045	Palpa	0	1	1.25	25	15	10	7	NMC	0	370000	2	1	1	1	2.8	0	1	1	1	0	1
10753044	Palpa	0	0	0.35	42	0	28	5	MC	1	600000	3	1	0	0	0.8	0	1	0	1	0	1
10753043	Palpa	0	1	0.4	64	0	50	7	NMC	1	440000	3	2	0	0	4.55	0	0	1	1	1	0
10753042	Palpa	0	1	0.2	45	5	30	4	NMC	0	72000	3	0	1	0	0.72	0	1	1	0	0	1
10753041	Palpa	0	0	0.25	45	0	30	2	NMC	1	0	7	0	1	1	1.4	0	1	1	1	0	1
10753040	Palpa	0	1	0.5	46	5	20	5	MC	1	80000	5	1	0	1	3.14	0	0	1	0	1	0
10753039	Palpa	0	0	0.5	48	0	25	8	MC	1	480000	5	0	0	1	0	1	0	1	0	0	0
10753038	Palpa	0	0	0.15	54	0	35	9	NMC	1	380000	5	1	0	0	3.35	1	0	1	1	0	0
10753037	Palpa	0	1	0.3	36	10	10	5	MC	1	250000	3	1	1	1	1.65	1	0	1	1	1	0
10753036	Palpa	0	1	0.3	27	8	7	4	NMC	0	0	7	0	1	0	0.31	1	0	1	1	0	0
10753035	Palpa	0	1	0.15	44	5	17	5	NMC	0	90000	3	0	0	0	0.53	1	0	1	1	0	0
10753034	Palpa	0	0	0.25	40	7	15	6	NMC	1	200000	3	1	1	0	0.23	1	0	1	1	0	0
10753033	Palpa	0	0	0.2	38	7	10	5	NMC	1	180000	3	0	0	0	1.8	1	0	1	1	0	0
10753032	Palpa	0	1	1.5	50	0	30	6	MC	1	150000	3	1	0	1	1.65	0	1	0	1	0	0
10753031	Palpa	0	1	1.05	56	5	25	10	NMC	1	145000	5	1	1	0	3.04	1	0	1	1	0	0
10753030	Palpa	0	1	0.1	43	8	12	5	NMC	1	15000	7	0	1	0	4.21	0	0	1	0	0	1
10753029	Palpa	0	1	0.225	30	12	5	4	NMC	1	35000	3	0	0	0	2.1	0	1	1	1	0	0
10753028	Palpa	0	0	0.5	50	10	15	5	MC	0	100000	2	0	0	0	0.3	0	0	0	1	0	0
10753027	Palpa	0	1	0.25	50	0	10	5	MC	1	300000	2	2	0	0	1	0	1	0	1	0	1
10753026	Palpa	0	0	0.3	40	9	15	5	MC	1	240000	3	0	0	0	0.5	0	0	0	1	0	0
10753025	Palpa	0	1	0.35	45	0	25	6	NMC	1	0	1	0	0	0	3	0	0	1	1	0	0
10753024	Palpa	0	0	0.9	55	0	38	6	NMC	1	400000	7	2	0	0	1.6	0	1	1	1	0	0
10753023	Palpa	0	1	0.55	55	0	40	4	NMC	1	0	5	0	0	1	2.68	0	0	1	1	1	0
10753022	Palpa	0	1	0.5	47	0	30	8	MC	1	0	4	0	0	0	3.76	0	0	0	1	0	0
10753021	Palpa	0	0	0.15	30	10	16	4	MC	1	200000	7	1	0	1	1.17	0	0	1	1	1	0
10753020	Palpa	0	1	0.85	47	6	22	5	NMC	1	100000	5	1	1	1	2.63	1	1	1	1	1	0
10753019	Palpa	0	1	0.7	41	6	20	4	MC	1	100000	5	1	1	1	3.25	0	1	1	1	1	0
10753017	Palpa	0	1	0.6	35	15	10	4	NMC	0	250000	2	0	1	1	3.84	1	0	1	1	0	0
10753016	Palpa	0	1	0.55	38	5	16	4	MC	0	60000	5	0	0	0	3.23	0	0	1	1	0	0
10753015	Palpa	0	0	0.55	47	0	18	8	MC	1	200000	5	0	0	1	3.15	1	1	1	1	0	0
10753014	Palpa	0	1	0.5	55	0	5	10	NMC	1	200000	7	2	0	0	3.16	1	0	1	1	0	0
10753013	Palpa	0	1	0.3	46	5	25	5	MC	0	165000	2	1	0	1	1.84	0	0	0	1	1	0
10753012	Palpa	0	1	0.25	46	6	20	6	MC	1	200000	2	0	0	1	1.89	0	0	0	1	1	0
10753011	Palpa	0	1	0.625	36	8	22	5	MC	1	20000	7	0	0	0	0.83	0	0	1	0	1	0
10753010	Palpa	0	1	0.4	45	16	20	4	NMC	0	200000	2	0	1	0	1.9	0	0	0	1	0	0
10753009	Palpa	0	0	0.7	40	0	28	3	MC	1	180000	5	0	0	0	0.8	0	1	1	1	0	0
10753008	Palpa	0	1	0.15	30	8	15	5	MC	0	144000	7	0	0	1	0.8	0	0	1	1	0	0
10753007	Palpa	0	1	0.65	48	9	29	6	NMC	0	180000	5	0	0	1	1.9	0	1	1	0	1	0
10753006	Palpa	0	1	0.35	55	0	40	4	MC	1	25000	5	0	0	0	1.4	0	0	1	0	0	0
10753005	Palpa	0	1	0.35	63	0	42	7	NMC	1	580000	7	1	0	1	0.8	0	1	1	0	0	0
10753004	Palpa	0	1	0.15	55	12	35	10	NMC	0	600000	7	1	1	1	1.7	1	0	0	1	0	1
10753003	Palpa	0	1	0.2	33	5	15	4	MC	0	150000	7	0	0	0	0.85	1	0	0	1	0	0
10753002	Palpa	0	1	0.2	41	8	30	6	MC	1	0	7	0	1	0	1.2	1	0	0	1	0	1
10753001	Palpa	0	1	0.05	47	8	30	4	NMC	0	300000	5	0	0	0	0	0	0	0	1	0	0
10752021	Palpa	1	1	0.3	50	15	22	5	MC	0	275000	2	1	1	1	1.6	0	0	1	1	1	0
10752020	Palpa	1	1	0.5	47	8	20	4	NMC	1	200000	0.5	1	1	1	1.8	0	0	1	1	1	0
10752019	Palpa	1	1	0.3	38	8	8	2	MC	0	260000	2	0	1	1	0	1	0	1	0	0	0
10752018	Palpa	1	1	2	55	5	45	4	NMC	1	490000	2	0	1	0	1.8	1	0	1	1	1	0
10752017	Palpa	1	1	0.5	35	10	7	4	NMC	0	300000	2	0	1	1	1.62	1	0	1	0	1	0
10752016	Palpa	1	1	0.85	65	0	15	10	MC	0	570000	1.5	1	1	0	2	1	0	1	1	0	0
10752015	Palpa	1	1	0.15	45	10	15	4	MC	0	300000	1.5	0	1	1	0.55	0	0	1	1	0	0
10752014	Palpa	1	1	0.75	40	10	6	5	NMC	1	0	1.5	0	1	0	2.9	0	0	1	1	1	0
10752013	Palpa	1	1	0.5	32	8	6	5	MC	0	100000	1	0	0	1	1.1	1	1	1	1	0	0
10752012	Palpa	1	1	0.5	35	10	10	4	NMC	0	300000	2	0	1	1	0.5	0	1	1	1	1	0
10752011	Palpa	1	1	0.5	32	8	8	3	NMC	0	180000	2	0	1	1	0.1	0	1	1	1	1	0
10752010	Palpa	1	1	0.75	56	8	30	8	NMC	1	390000	1.5	0	1	1	2.44	0	1	1	1	0	0
10752009	Palpa	1	1	0.5	78	0	60	15	MC	0	1300000	2	3	1	0	0.04	0	0	1	1	0	0
10752008	Palpa	1	0	0.35	54	0	37	8	NMC	0	500000	2	1	1	0	2.1	0	0	1	1	0	0
10752007	Palpa	1	1	0.25	66	0	45	10	MC	0	210000	2	0	0	0	2.13	0	0	1	1	0	0
10752006	Palpa	1	1	0.05	45	10	18	3	MC	0	150000	1.5	1	0	1	0.7	0	0	0	0	0	1
10752005	Palpa	1	0	0.45	41	8	16	6	MC	1	0	1	0	1	0	2.1	1	1	1	1	1	0
10752004	Palpa	1	0	0.15	45	0	26	4	NMC	1	200000	1	1	0	0	0.8	0	1	1	1	1	1
10752003	Palpa	1	0	0.6	58	0	30	9	NMC	1	260000	0.5	0	0	0	1.6	1	0	1	1	0	0
10752002	Palpa	1	1	0.85	56	10	35	4	NMC	1	384000	2	1	1	1	1.7	1	0	1	1	0	0
10752001	Palpa	1	1	0.15	30	8	18	5	NMC	1	150000	1.5	0	0	0	1.42	1	0	0	1	0	0
10751042	Palpa	1	1	0.15	46	8	19	7	MC	1	310000	0.5	1	1	0	2.28	0	0	0	1	0	0
10751041	Palpa	1	1	0.35	46	8	20	6	NMC	0	78000	0.5	0	0	0	1.8	0	0	1	1	1	0
10751040	Palpa	1	1	2.5	45	18	10	6	NMC	0	380000	1	0	1	1	1.9	1	1	1	0	1	0
10751039	Palpa	1	1	0.5	65	0	15	5	NMC	0	100000	0.5	0	0	0	0.52	0	0	1	1	1	0
10751038	Palpa	1	1	0.6	57	6	17	5	MC	0	310000	1	0	0	0	2.16	1	1	1	0	1	0
10751037	Palpa	1	1	0.5	38	10	16	6	MC	0	150000	2	0	1	1	1.5	0	0	1	1	1	0
10751036	Palpa	1	1	0.4	52	10	25	5	NMC	1	250000	3	1	1	1	1.83	1	0	1	1	0	0
10751035	Palpa	1	1	0.6	41	10	10	5	MC	0	174000	3	0	1	1	1.85	0	1	1	1	1	0
10751034	Palpa	1	1	0.8	77	0	16	10	MC	0	180000	1	1	1	1	3	0	0	1	1	0	0
10751033	Palpa	1	1	0.25	48	8	30	5	NMC	1	200000	0.5	0	1	1	1.25	0	0	1	1	1	0
10751032	Palpa	1	1	0.3	50	10	5	5	MC	0	580000	0.5	0	1	1	3.4	1	0	1	0	1	0
10751031	Palpa	1	1	0.3	38	10	6	5	MC	1	115000	0.5	0	1	0	1.11	0	0	1	1	1	0
10751030	Palpa	1	1	0.3	39	10	6	6	MC	1	280000	1	0	1	1	0.01	1	0	1	1	1	0
10751029	Palpa	1	1	0.45	37	12	6	4	NMC	1	150000	1	0	1	0	1.92	1	1	1	1	1	0
10751028	Palpa	1	1	0.45	60	0	10	7	MC	1	320000	1	1	1	1	1.64	0	0	1	1	1	0
10751027	Palpa	1	1	0.5	50	17	20	8	NMC	0	950000	0.7	0	1	1	0.85	1	1	1	1	1	0
10751026	Palpa	1	1	0.75	62	8	40	8	NMC	1	200000	1	1	1	0	2.15	0	0	1	0	0	0
10751025	Palpa	1	1	0.25	36	10	4	5	MC	0	362000	0.5	0	1	0	2.1	0	0	1	0	0	1
10751024	Palpa	1	1	2.5	44	10	18	6	NMC	1	150000	0.5	0	1	1	4.2	0	1	1	1	0	1
10751023	Palpa	1	1	0.7	57	8	30	12	NMC	1	195000	1	0	1	0	8.35	0	1	1	1	0	1
10751022	Palpa	1	1	0.4	48	12	25	5	NMC	0	600000	0.5	0	1	1	1.06	1	0	1	1	1	0
10751021	Palpa	1	1	0.5	44	10	10	4	MC	0	420000	0.5	0	1	1	0	0	1	1	1	1	0
10751020	Palpa	1	1	0.35	40	10	28	5	MC	1	40000	0.5	0	1	1	5.6	1	1	1	1	0	0
10751019	Palpa	1	1	0.75	55	12	25	5	NMC	1	18000	0.5	0	0	1	1.4	1	1	1	0	0	1
10751018	Palpa	1	1	0.15	38	6	25	6	MC	0	180000	0.5	0	1	0	1.5	0	1	1	0	0	1
10751017	Palpa	1	0	0.5	60	0	40	9	NMC	1	550000	0.9	1	1	0	2.1	0	0	1	1	1	0
10751016	Palpa	1	1	0.55	53	0	35	5	NMC	0	190000	0.8	0	1	0	1.96	0	1	1	1	1	1
10751015	Palpa	1	1	0.3	37	8	12	5	NMC	1	252000	0.5	0	1	0	0.85	0	1	1	0	0	1
10751014	Palpa	1	1	0.15	51	2	35	8	NMC	1	390000	0.5	0	1	0	3.06	0	1	1	0	0	1
10751013	Palpa	1	1	0.4	38	8	8	8	MC	1	258000	0.5	1	1	0	4.51	0	1	1	0	0	1
10751012	Palpa	1	1	0.5	30	12	10	5	MC	1	120000	0.5	0	1	0	4.26	0	1	1	0	0	1
10751011	Palpa	1	1	0.475	35	10	20	5	MC	1	400000	0.5	1	0	0	1.5	1	1	1	1	0	1
10751010	Palpa	1	1	0.5	29	10	14	6	NMC	0	0	0.5	0	1	0	2.43	1	0	1	1	1	1
10751009	Palpa	1	1	0.4	65	10	45	8	MC	1	300000	0.8	0	0	0	1.6	1	0	1	1	0	0
10751008	Palpa	1	1	1.15	38	10	23	7	MC	1	28000	3	0	0	1	5.3	1	1	1	1	0	1
10751007	Palpa	1	1	0.65	66	0	49	7	NMC	1	180000	3	0	0	1	2.7	1	1	1	1	0	1
10751006	Palpa	1	1	0.7	49	8	34	5	NMC	1	150000	3	0	1	0	1.7	1	1	1	0	0	0
10751005	Palpa	1	0	0.45	55	2	38	8	NMC	0	400000	0.5	1	1	1	0.71	0	1	1	0	0	1
10751004	Palpa	1	1	0.675	55	0	40	7	NMC	1	300000	0.5	1	0	0	1.8	1	0	1	1	0	0
10751003	Palpa	1	1	1.1	36	12	20	5	MC	0	150000	0.5	0	1	0	3	1	1	1	1	1	0
10751002	Palpa	1	0	0.75	53	0	30	7	NMC	1	0	1	0	1	1	1.6	1	1	1	1	0	1
10751001	Palpa	1	1	0.45	49	10	30	4	NMC	0	84000	0.5	0	1	1	2	1	0	0	1	0	0
10271021	Palpa	1	1	0.25	42	15	15	4	MC	0	250000	0.5	0	1	1	2.3	0	0	0	1	0	0
10103180	Nuwakot	0	1	0.35	51	0	37	6	MC	1	150000	25	0	0	0	1.7	0	1	1	0	0	0
10103179	Nuwakot	0	1	0.225	33	0	15	4	MC	0	150000	25	0	0	0	0.7	0	1	1	1	0	0
10103178	Nuwakot	0	0	0.35	35	0	14	2	MC	1	0	25	0	0	0	0.85	0	1	0	1	0	0
10103177	Nuwakot	0	1	0.25	49	0	30	5	MC	1	300000	22	0	1	0	1	0	0	0	1	0	0
10103176	Nuwakot	0	1	0.75	48	0	32	6	NMC	1	250000	25	0	1	0	2.1	0	1	1	1	0	0
10103175	Nuwakot	0	0	0.075	45	5	20	5	MC	1	220000	25	0	0	0	0.55	0	0	1	1	1	0
10103174	Nuwakot	0	1	0.25	54	0	40	5	MC	0	150000	25	0	0	0	1	0	0	1	0	0	0
10103173	Nuwakot	0	1	0.1	38	5	20	6	MC	1	150000	25	0	0	0	0.66	0	0	1	1	1	0
10103172	Nuwakot	0	1	0.55	45	6	30	7	MC	0	150000	25	0	1	0	1.1	0	1	1	0	0	1
10103171	Nuwakot	0	1	0.1	65	8	45	2	MC	0	240000	25	0	1	0	0.3	0	1	1	1	0	0
10103170	Nuwakot	0	1	0.2	48	5	32	4	MC	0	150000	25	0	1	0	1.45	0	1	0	1	1	0
10103169	Nuwakot	0	1	0.15	42	8	27	8	MC	0	630000	25	1	0	0	0.92	0	0	1	0	1	0
10103168	Nuwakot	0	1	0.25	46	5	30	4	MC	1	0	25	0	1	0	0.85	0	1	1	1	0	0
10103167	Nuwakot	0	0	0.2	43	5	30	7	MC	0	318000	25	0	0	0	1.4	0	0	1	1	1	0
10103166	Nuwakot	0	1	0.25	44	8	30	4	MC	0	120000	25	0	0	0	0.62	1	0	1	1	0	0
10103165	Nuwakot	0	1	0.1	40	4	24	3	MC	1	30000	25	0	0	1	1.15	1	0	0	1	0	0
10103164	Nuwakot	0	1	0.55	38	3	20	4	MC	0	50000	25	0	0	0	0.45	0	1	1	1	0	0
10103163	Nuwakot	0	1	0.25	58	0	40	5	MC	1	300000	25	0	0	0	1	0	0	1	1	0	0
10103162	Nuwakot	0	1	0.1	39	5	22	5	MC	1	90000	25	0	0	0	2.1	0	0	1	1	1	0
10103161	Nuwakot	0	1	0.2	43	6	30	7	MC	1	480000	25	1	1	0	2.2	0	0	1	1	1	0
10103160	Nuwakot	0	0	0.05	29	6	10	2	MC	0	60000	25	0	0	0	0.53	0	0	1	0	0	1
10103159	Nuwakot	0	0	0.25	42	5	28	3	MC	1	268000	25	0	0	0	1.1	0	1	1	0	0	1
10103158	Nuwakot	0	1	0.4	38	6	20	3	MC	0	160000	25	0	0	0	1.9	0	0	1	1	0	0
10103157	Nuwakot	0	0	0.15	39	0	20	5	MC	0	360000	25	1	0	1	0.58	0	0	1	1	0	0
10103156	Nuwakot	0	0	0.225	30	5	10	3	MC	0	150000	25	0	0	0	0.78	0	1	1	1	0	1
10103155	Nuwakot	0	1	0.25	46	4	30	6	MC	1	70000	25	0	1	0	1.92	0	0	1	1	1	1
10103154	Nuwakot	0	0	0.25	51	0	32	5	MC	1	120000	25	0	0	0	2	0	1	0	1	0	0
10103153	Nuwakot	0	1	0.281	43	5	20	6	MC	0	150000	25	0	0	0	3.24	0	0	1	1	0	0
10103152	Nuwakot	0	0	0.025	32	4	10	4	MC	1	240000	25	0	0	0	1.3	0	0	1	1	1	0
10103151	Nuwakot	0	1	0.05	40	5	20	4	MC	0	120000	25	0	1	0	1.6	0	0	1	0	0	1
10103150	Nuwakot	0	0	0.3	44	0	27	4	MC	1	60000	25	0	0	0	1.1	0	1	1	0	0	1
10103149	Nuwakot	0	1	0.15	48	0	30	3	NMC	1	480000	25	1	0	0	0.8	0	0	0	1	1	0
10103148	Nuwakot	0	1	0.075	66	0	45	5	MC	0	400000	25	1	0	0	3.2	0	0	0	1	0	0
10103147	Nuwakot	0	0	0.6	32	3	15	9	MC	0	570000	25	1	0	0	2.4	0	0	1	1	0	0
10103146	Nuwakot	0	1	0.3	50	5	30	6	MC	0	180000	25	0	0	0	1.08	0	0	1	1	1	0
10103145	Nuwakot	0	0	0.125	28	2	10	3	MC	0	50000	25	0	0	0	0.53	0	0	1	1	0	0
10103144	Nuwakot	0	0	0.1	38	0	20	3	MC	0	385000	25	1	0	0	0.03	0	0	1	0	0	0
10103143	Nuwakot	0	1	0.15	30	0	10	8	MC	0	600000	25	1	0	0	1.8	0	0	1	1	0	0
10103142	Nuwakot	0	0	0.175	37	0	15	4	MC	1	200000	25	1	0	0	0.95	0	0	1	1	0	0
10103141	Nuwakot	0	1	0.15	40	5	24	7	MC	1	470000	25	1	0	0	4.78	0	0	0	1	0	0
10103140	Nuwakot	0	1	0.35	45	6	25	2	NMC	1	0	22	0	1	0	1.6	0	1	1	1	1	0
10103139	Nuwakot	0	1	0.6	50	5	30	6	NMC	0	270000	15	0	1	1	1.6	0	1	1	1	0	1
10103138	Nuwakot	0	1	0.4	56	0	40	5	NMC	1	390000	22	1	1	0	2.9	0	0	1	1	0	0
10103137	Nuwakot	0	0	0.1	38	3	18	5	MC	1	1320000	15	1	1	1	1.4	0	0	1	1	0	0
10103136	Nuwakot	0	0	0.25	25	15	5	6	NMC	0	360000	15	0	0	1	1.9	0	0	1	0	0	0
10103135	Nuwakot	0	1	0.2125	68	0	50	7	NMC	1	130000	15	0	1	1	3.2	0	0	1	1	1	0
10103134	Nuwakot	0	1	0.05	50	0	34	3	NMC	0	450000	15	1	0	0	2.4	0	0	1	0	0	0
10103133	Nuwakot	0	1	0.075	40	0	25	3	NMC	0	220000	15	0	0	1	2.1	0	0	1	1	0	0
10103132	Nuwakot	0	1	0.075	58	0	35	6	NMC	1	500000	25	0	1	1	0.4	0	0	0	1	0	0
10103131	Nuwakot	0	0	0.175	32	0	10	3	NMC	1	300000	25	1	0	1	0.9	0	1	0	1	0	1
10103130	Nuwakot	0	1	0.2	43	8	25	4	NMC	1	200000	25	0	1	1	1.6	1	1	1	0	0	1
10103129	Nuwakot	0	1	0.5	71	0	55	7	MC	1	700000	25	1	0	1	0.2	1	0	0	0	0	1
10103128	Nuwakot	0	1	0.2	42	6	22	5	MC	0	300000	25	0	1	1	0.56	0	0	0	1	0	0
10103127	Nuwakot	0	1	0.25	45	10	20	5	MC	0	440000	25	1	0	1	1.9	0	0	1	0	0	0
10103126	Nuwakot	0	1	0.15	52	5	32	6	NMC	1	440000	25	1	1	1	2	0	0	1	1	0	0
10103125	Nuwakot	0	1	0.2	38	12	10	4	NMC	0	400000	25	1	1	1	1.06	0	0	1	1	0	0
10103124	Nuwakot	0	1	0.15	66	0	38	5	NMC	1	380000	15	1	1	1	1.18	0	0	0	1	0	0
10103123	Nuwakot	0	0	0.2	54	5	30	6	MC	1	400000	25	1	1	1	2.15	0	0	1	0	1	0
10103122	Nuwakot	0	1	0.15	48	10	20	5	MC	0	300000	25	0	1	1	1.96	0	0	0	1	0	0
10103121	Nuwakot	0	1	0.325	40	10	20	4	NMC	0	360000	25	0	1	1	2.45	0	0	1	1	0	0
10103120	Nuwakot	0	1	0.15	45	10	25	4	NMC	0	400000	25	0	1	1	2	0	0	0	1	0	0
10103119	Nuwakot	0	1	0.225	58	10	40	5	MC	1	180000	25	0	1	1	2.95	0	0	1	1	1	0
10103118	Nuwakot	0	0	0.25	57	8	27	6	NMC	1	500000	25	1	1	1	2.08	0	0	0	1	0	1
10103117	Nuwakot	0	1	0.3	68	4	40	10	NMC	1	640000	25	1	1	1	1.96	0	0	1	1	1	0
10103116	Nuwakot	0	1	0.35	60	5	40	8	NMC	1	590000	15	1	1	1	2.68	0	0	1	1	1	0
10103115	Nuwakot	0	1	0.35	42	10	22	4	NMC	0	240000	15	0	1	1	2.04	0	0	1	1	0	0
10103114	Nuwakot	0	1	0.25	45	10	24	5	MC	0	580000	25	1	1	1	1.94	0	0	0	1	0	0
10103113	Nuwakot	0	0	0.3	48	8	28	4	NMC	1	280000	15	0	0	1	1.96	0	0	1	1	0	0
10103112	Nuwakot	0	1	0.2	50	5	30	6	NMC	0	580000	15	1	1	1	1.86	1	0	1	1	0	0
10103111	Nuwakot	0	1	0.175	64	5	24	7	MC	0	654000	25	1	1	0	1.6	1	0	0	1	0	0
10103110	Nuwakot	0	1	0.25	42	10	15	5	MC	0	400000	25	1	0	1	3.36	0	0	1	1	1	0
10103109	Nuwakot	0	1	0.25	52	12	15	5	MC	0	600000	25	0	1	1	1.8	0	0	1	1	1	0
10103108	Nuwakot	0	0	0.175	52	5	35	7	NMC	1	480000	25	1	1	1	1.83	0	0	0	1	0	0
10103107	Nuwakot	0	0	0.2	48	6	28	9	NMC	0	580000	25	1	1	1	1.92	0	0	1	0	0	0
10103106	Nuwakot	0	1	0.35	50	4	30	6	NMC	1	240000	25	0	1	0	1.84	0	0	0	1	0	0
10103105	Nuwakot	0	1	0.3	50	0	30	8	MC	1	480000	25	1	0	1	1.82	0	0	1	0	1	0
10103104	Nuwakot	0	1	0.25	48	10	30	5	NMC	1	300000	25	1	1	1	1.86	0	0	0	1	0	1
10103103	Nuwakot	0	1	0.3	58	5	30	6	NMC	1	240000	25	0	0	1	1.95	0	0	0	1	0	0
10103102	Nuwakot	0	1	0.25	40	10	20	4	NMC	0	250000	25	1	0	0	1.03	0	0	1	1	1	0
10103101	Nuwakot	0	1	0.4	54	5	30	6	MC	1	200000	25	1	1	1	1.03	0	0	1	1	1	0
10103100	Nuwakot	0	0	0.2	38	8	20	4	MC	0	150000	25	0	1	0	1.25	0	0	0	1	0	1
10103099	Nuwakot	0	1	0.3	45	10	25	5	MC	0	200000	25	0	1	1	0.24	0	0	1	0	1	0
10103098	Nuwakot	0	0	0.15	52	6	34	7	MC	0	290000	25	1	1	0	1.06	0	0	1	1	1	0
10103097	Nuwakot	0	1	0.25	54	6	32	6	MC	1	290000	25	1	1	1	1.03	0	0	1	1	1	0
10103096	Nuwakot	0	1	0.2	42	6	20	5	MC	0	270000	25	1	1	1	2.05	0	0	1	1	1	0
10103095	Nuwakot	0	1	0.2	45	6	22	5	MC	0	300000	25	1	1	1	1.04	0	0	0	1	0	1
10103094	Nuwakot	0	1	0.25	52	5	30	6	MC	0	240000	25	0	1	1	1.15	0	0	0	1	0	1
10103093	Nuwakot	0	1	0.35	60	0	40	8	MC	0	180000	25	0	1	1	1.46	1	0	1	1	0	1
10103092	Nuwakot	0	1	0.2	45	5	15	5	MC	0	200000	25	0	1	1	0.9	0	0	0	1	0	0
10103091	Nuwakot	0	1	0.3	38	10	20	4	MC	0	80000	25	0	1	1	0.67	0	0	1	1	0	1
10103090	Nuwakot	0	1	0.2	40	10	20	4	MC	0	90000	25	0	1	1	1.04	0	0	1	0	1	0
10103089	Nuwakot	0	0	0.15	50	5	30	5	MC	0	180000	25	1	1	1	1.07	0	0	0	1	0	1
10103088	Nuwakot	0	1	0.15	40	10	20	4	MC	0	200000	25	0	1	1	1.25	0	0	0	0	0	1
10103087	Nuwakot	0	1	0.3	44	10	20	4	NMC	0	150000	25	0	1	1	0.93	0	1	1	0	0	1
10103086	Nuwakot	0	1	0.25	52	8	35	6	MC	1	330000	25	1	1	1	1.06	0	0	1	0	1	0
10103085	Nuwakot	0	1	0.2	60	0	10	6	MC	0	220000	25	1	1	1	1.04	0	0	1	0	1	0
10103084	Nuwakot	0	0	0.25	48	8	25	7	MC	0	300000	25	1	0	1	1.84	0	0	0	0	0	1
10103083	Nuwakot	0	0	0.3	48	8	20	4	MC	1	350000	25	1	1	1	1.05	0	0	0	0	0	1
10103082	Nuwakot	0	1	0.15	38	10	15	4	MC	0	150000	25	0	1	1	1.65	0	0	0	1	0	1
10103081	Nuwakot	0	1	0.2	41	7	18	4	MC	0	80000	25	0	1	0	1.04	0	0	1	1	0	1
10103080	Nuwakot	0	1	0.2	38	6	18	4	MC	0	100000	25	0	1	1	2.1	0	0	0	1	0	1
10103079	Nuwakot	0	1	0.3	46	5	25	5	MC	0	360000	25	1	1	1	1.05	0	0	1	1	0	0
10103078	Nuwakot	0	0	0.25	48	5	20	5	MC	1	300000	25	1	0	1	0.95	0	0	1	1	1	0
10103077	Nuwakot	0	0	0.25	48	10	10	6	MC	1	280000	25	1	1	1	1	0	0	0	0	0	1
10103076	Nuwakot	0	1	0.25	42	5	22	5	MC	0	190000	25	1	1	1	3.07	0	1	1	1	1	0
10103075	Nuwakot	0	1	0.2	45	8	25	5	MC	0	260000	25	1	1	1	2.34	0	0	1	1	0	1
10103074	Nuwakot	0	1	0.2	50	0	30	6	MC	1	180000	25	1	1	1	1.88	0	0	0	0	0	1
10103073	Nuwakot	0	1	0.3	45	10	20	5	MC	0	270000	25	1	1	0	1.64	0	0	0	1	0	0
10103072	Nuwakot	0	0	0.2	42	5	20	4	MC	0	350000	25	1	1	1	3.28	0	0	0	1	1	0
10103071	Nuwakot	0	1	0.25	44	10	20	4	NMC	1	320000	15	1	1	0	1.85	0	0	0	1	0	0
10103070	Nuwakot	0	0	0.3	45	7	22	5	MC	1	100000	25	0	1	1	1.82	0	0	1	1	1	0
10103069	Nuwakot	0	1	0.15	40	0	20	5	MC	0	100000	25	0	0	1	1.86	0	0	1	1	1	0
10103068	Nuwakot	0	1	0.35	36	12	10	4	NMC	0	180000	18	0	1	0	1.18	0	0	1	1	0	1
10103067	Nuwakot	0	1	0.325	44	10	24	5	NMC	1	300000	18	0	0	1	1.8	0	0	1	1	0	1
10103066	Nuwakot	0	1	0.25	60	0	42	7	NMC	1	600000	18	1	1	1	1.23	1	0	1	1	0	1
10103065	Nuwakot	0	1	0.3	40	12	20	5	NMC	0	240000	18	0	1	1	1.88	0	0	1	1	0	1
10103064	Nuwakot	0	1	0.4	58	8	30	4	MC	1	200000	18	0	1	1	1.74	0	0	1	1	0	1
10103063	Nuwakot	0	1	0.35	40	10	20	4	MC	0	180000	18	0	1	1	1.73	0	0	1	1	0	1
10103062	Nuwakot	0	1	0.4	41	12	16	5	MC	0	240000	18	0	1	1	1.61	0	0	1	0	0	1
10103061	Nuwakot	0	1	0.5	64	0	35	8	MC	1	400000	18	0	0	1	1.84	0	0	1	1	0	1
10103060	Nuwakot	0	1	0.15	47	5	25	6	MC	0	142000	15	0	0	1	3.57	0	0	1	1	0	1
10103059	Nuwakot	0	1	1	36	10	10	4	NMC	0	278000	15	0	1	1	0.3	0	1	1	1	0	0
10103058	Nuwakot	0	1	0.1	41	8	20	5	NMC	0	243000	15	0	1	1	2.8	0	0	1	1	0	1
10103057	Nuwakot	0	1	0.25	49	3	25	7	MC	1	219000	15	0	1	1	3.26	0	1	1	0	0	1
10103056	Nuwakot	0	1	0.15	61	0	35	8	NMC	1	182000	15	0	1	1	4.1	0	0	1	1	0	1
10103055	Nuwakot	0	1	0.25	58	0	35	8	NMC	1	2000	15	0	0	1	4.6	0	0	1	1	0	1
10103054	Nuwakot	0	1	0.2	35	10	10	7	NMC	1	5000	15	0	1	1	2.4	0	0	1	1	0	1
10103053	Nuwakot	0	1	0.3	44	0	25	5	MC	1	83000	25	0	0	1	3.21	0	0	1	0	0	0
10103052	Nuwakot	0	1	0.4	48	5	23	7	MC	1	152000	25	0	1	1	5.82	0	1	1	0	0	0
10103051	Nuwakot	0	1	0.35	30	10	5	5	MC	0	305000	25	0	1	1	2.72	0	1	1	1	1	0
10103050	Nuwakot	0	1	1.45	60	0	35	10	MC	1	203000	25	0	1	1	4.18	0	1	1	1	0	0
10103049	Nuwakot	0	1	0.4	34	5	10	6	MC	1	142000	25	0	0	1	3.72	0	0	1	0	0	0
10103048	Nuwakot	0	0	0.075	29	8	10	5	MC	1	242000	25	1	0	1	1.65	0	0	1	0	0	0
10103047	Nuwakot	0	1	0.2	33	10	10	4	MC	0	142000	25	0	1	1	3.1	0	1	1	1	0	0
10103046	Nuwakot	0	1	0.2	38	8	15	6	MC	0	152000	25	0	1	1	1.65	0	0	1	1	0	0
10103045	Nuwakot	0	1	0.225	52	5	25	7	MC	0	302000	25	1	1	1	3.62	0	0	1	0	0	0
10103044	Nuwakot	0	1	1.45	45	5	20	7	MC	1	402000	25	1	1	1	3.15	0	1	1	0	0	0
10103043	Nuwakot	0	1	0.25	35	7	10	5	MC	0	203000	25	0	1	1	3.61	0	0	1	0	0	0
10103042	Nuwakot	0	1	0.3	40	0	15	8	MC	1	143000	25	0	0	1	3.53	0	1	1	1	0	0
10103041	Nuwakot	0	1	0.175	37	8	12	7	MC	0	125000	25	0	0	1	2.02	0	1	1	1	0	0
10103040	Nuwakot	0	0	0.2	34	8	10	6	MC	1	243000	25	1	1	1	3.11	0	1	1	0	0	0
10103039	Nuwakot	0	1	0.25	62	0	35	9	MC	1	243000	25	1	1	1	3.76	0	0	1	0	0	0
10103038	Nuwakot	0	0	0.5	57	0	37	7	MC	1	363000	25	1	0	1	2.93	0	1	1	1	0	0
10103037	Nuwakot	0	1	0.3	43	6	20	6	MC	0	245000	25	0	1	1	3.37	0	1	1	1	0	0
10103036	Nuwakot	0	0	0.075	32	9	10	5	MC	1	300000	25	0	0	1	1.92	0	0	0	0	0	0
10103035	Nuwakot	0	1	0.15	42	4	15	7	MC	0	303000	25	1	0	1	2	0	0	1	1	0	0
10103034	Nuwakot	0	1	0.4	29	10	5	5	MC	1	4000	25	0	1	1	4.07	0	1	1	1	0	0
10103033	Nuwakot	0	0	0.2	30	7	10	4	MC	1	153000	25	0	1	1	3.82	0	0	1	1	0	0
10103032	Nuwakot	0	1	0.95	40	0	20	3	MC	1	4000	25	0	1	1	3.86	0	1	1	1	0	0
10103031	Nuwakot	0	0	0.15	28	4	8	5	MC	1	304000	25	1	0	1	2.32	0	0	1	1	0	0
10103030	Nuwakot	0	1	1.05	54	0	25	5	MC	1	242000	25	1	0	1	3.41	0	1	1	1	0	0
10103029	Nuwakot	0	1	0.25	32	6	10	6	MC	0	144000	25	0	1	1	1.55	0	0	1	1	0	0
10103028	Nuwakot	0	1	0.15	36	0	15	5	MC	0	172000	25	0	1	1	2.35	0	0	1	0	0	0
10103027	Nuwakot	0	1	0.175	41	0	20	8	MC	1	122000	25	0	0	1	2.22	0	0	1	0	0	0
10103026	Nuwakot	0	0	0.4	31	5	10	5	MC	1	146000	25	0	0	1	3.26	0	1	1	1	0	0
10103025	Nuwakot	0	1	0.15	40	8	15	5	NMC	1	4000	25	0	1	1	3.7	0	0	1	1	0	0
10103024	Nuwakot	0	1	0.1	45	6	20	9	NMC	1	452000	25	0	1	1	1.78	0	0	1	0	0	0
10103023	Nuwakot	0	1	0.6	55	0	30	9	MC	1	422000	25	1	1	1	3.52	0	1	1	0	0	0
10103022	Nuwakot	0	1	0.3	44	5	20	6	MC	0	284000	25	0	1	1	3.42	0	0	1	0	0	0
10103021	Nuwakot	0	0	0.075	40	0	20	6	NMC	1	279000	25	0	1	1	2.81	0	0	1	1	0	0
10103020	Nuwakot	0	1	0.4	50	0	25	10	MC	0	544000	25	0	1	1	4.7	0	1	1	0	0	0
10103019	Nuwakot	0	1	0.2	37	8	10	5	MC	0	365000	25	0	1	1	1.81	0	1	1	0	0	0
10103018	Nuwakot	0	1	0.45	53	8	25	8	MC	1	302000	25	1	1	1	3.73	0	1	1	0	0	0
10103017	Nuwakot	0	1	0.4	49	5	20	7	MC	1	154000	25	1	1	1	3.9	0	1	1	1	0	0
10103016	Nuwakot	0	0	0.05	29	8	10	5	MC	1	218000	25	0	1	1	2.23	0	0	1	0	0	0
10103015	Nuwakot	0	1	0.25	64	0	40	7	MC	1	485000	25	0	1	1	4.05	0	0	1	0	0	0
10103014	Nuwakot	0	0	0.1	30	3	7	4	MC	1	303000	25	1	1	1	3.32	0	0	1	0	0	0
10103013	Nuwakot	0	0	0.15	34	3	15	3	MC	1	303000	25	1	0	1	1.87	0	0	1	0	0	0
10103012	Nuwakot	0	1	0.5	58	0	35	9	MC	0	304000	25	0	1	1	3.62	0	1	1	0	0	0
10103011	Nuwakot	0	0	0.4	40	0	20	6	MC	1	303000	25	1	0	1	3.61	0	0	1	0	0	0
10103010	Nuwakot	0	1	0.8	67	0	40	12	MC	1	364000	25	1	1	1	5.22	0	1	1	0	0	0
10103009	Nuwakot	0	0	0.2	29	5	8	5	MC	1	219000	25	0	1	1	2.63	0	0	1	1	0	0
10103008	Nuwakot	0	0	0.1	44	0	40	7	MC	1	302000	25	1	1	1	3.47	0	0	1	1	0	0
10103007	Nuwakot	0	1	0.15	41	4	20	5	MC	1	154000	25	0	1	1	3.04	0	0	1	0	0	0
10103006	Nuwakot	0	0	0.1	38	0	20	4	MC	1	346000	25	1	1	1	3.22	0	0	1	0	0	0
10103005	Nuwakot	0	0	0.05	32	5	12	4	MC	1	362000	25	1	0	1	1.75	0	0	1	0	0	0
10103004	Nuwakot	0	1	0.35	54	0	30	6	MC	1	302000	25	1	0	1	1.91	0	0	1	1	0	0
10103003	Nuwakot	0	0	0.1	37	0	15	6	MC	1	600000	25	2	1	1	1.98	0	0	1	0	0	0
10103002	Nuwakot	0	0	0.25	36	0	15	5	MC	1	363000	25	0	1	1	3.32	0	0	1	0	0	0
10103001	Nuwakot	0	1	0.75	55	10	25	10	NMC	0	413000	25	0	1	1	6.6	0	1	1	1	0	1
10102036	Nuwakot	1	1	0.3	69	10	40	6	NMC	0	264000	9	0	1	0	0.8	0	1	1	1	0	0
10102035	Nuwakot	1	1	0.5	62	5	39	5	NMC	0	80000	9	0	1	0	2.4	1	1	1	1	0	1
10102034	Nuwakot	1	1	0.6	57	0	42	6	NMC	1	240000	9	0	1	0	2.3	1	1	1	0	0	0
10102033	Nuwakot	1	1	0.2	36	9	20	3	NMC	1	0	9	0	1	0	1	1	1	1	0	0	1
10102032	Nuwakot	1	1	0.25	40	15	26	4	NMC	0	260000	9	0	1	0	1.4	1	1	1	1	1	0
10102031	Nuwakot	1	1	0.15	37	10	22	3	NMC	1	0	9	0	0	0	1.6	1	1	1	1	1	0
10102030	Nuwakot	1	0	0.35	60	0	40	6	NMC	1	480000	9	1	0	0	1.6	1	0	1	0	0	0
10102029	Nuwakot	1	1	0.15	45	6	30	5	NMC	0	440000	9	1	1	1	0.9	1	0	1	0	0	0
10102028	Nuwakot	1	1	0.3	58	7	40	6	NMC	1	180000	12	0	0	1	2.1	1	1	1	1	0	1
10102027	Nuwakot	1	1	0.25	56	0	34	4	NMC	1	180000	9	0	1	1	1.6	1	1	1	0	0	1
10102026	Nuwakot	1	1	0.1	36	5	20	3	MC	0	240000	9	0	0	1	0.76	1	1	0	1	0	1
10102025	Nuwakot	1	0	0.2	48	0	30	4	MC	1	360000	9	1	0	1	1.25	1	1	1	0	0	0
10102024	Nuwakot	1	0	0.3	50	10	30	6	NMC	0	250000	10	1	1	1	1.6	0	0	1	1	0	1
10102023	Nuwakot	1	1	0.45	62	0	40	10	MC	1	400000	12	1	0	1	1.61	0	0	1	1	0	1
10102022	Nuwakot	1	1	0.4	58	5	30	6	NMC	1	300000	12	1	1	1	1.75	0	0	1	1	0	1
10102021	Nuwakot	1	1	0.25	38	10	18	5	NMC	0	300000	12	0	1	1	2.6	0	0	1	0	1	0
10102020	Nuwakot	1	1	0.35	45	6	18	6	NMC	0	120000	12	0	0	0	2.55	1	0	1	1	0	0
10102019	Nuwakot	1	1	0.3	56	8	35	6	NMC	1	150000	12	0	1	1	1.85	0	0	1	1	0	1
10102018	Nuwakot	1	0	0.5	50	10	25	8	NMC	1	200000	12	1	0	1	2.1	0	1	1	1	0	1
10102017	Nuwakot	1	0	0.3	38	12	14	5	NMC	0	150000	12	0	1	1	0.94	0	0	1	1	1	0
10102016	Nuwakot	1	1	0.4	45	10	20	4	NMC	1	200000	12	0	1	1	1.6	0	1	1	1	0	1
10102015	Nuwakot	1	1	0.35	42	10	24	4	NMC	0	200000	12	0	1	1	1.66	0	1	1	1	0	1
10102014	Nuwakot	1	1	0.35	48	10	22	6	MC	1	220000	12	0	1	1	1.62	0	1	1	1	0	1
10102013	Nuwakot	1	1	0.3	52	0	35	9	MC	1	220000	12	0	1	1	1.74	0	0	1	1	0	1
10102012	Nuwakot	1	1	0.35	46	8	20	5	NMC	1	565000	9	1	1	1	3.6	1	0	1	0	0	0
10102011	Nuwakot	1	1	0.5	57	0	35	9	NMC	1	205000	9	0	1	1	5.4	1	0	1	1	0	0
10102010	Nuwakot	1	1	0.35	37	12	15	5	NMC	0	291000	9	0	1	1	3.6	1	0	1	1	0	0
10102009	Nuwakot	1	0	0.2	37	3	10	5	NMC	1	302000	9	1	1	1	0.58	1	0	1	0	0	0
10102008	Nuwakot	1	1	0.3	62	0	35	8	MC	1	363000	9	1	1	1	4.18	1	0	1	0	0	0
10102007	Nuwakot	1	1	0.8	66	0	30	10	MC	1	219000	9	0	1	1	3.65	1	1	1	1	1	0
10102006	Nuwakot	1	1	0.25	42	0	20	7	MC	1	102000	9	0	0	1	7.05	1	0	1	1	1	0
10102005	Nuwakot	1	1	0.25	50	8	25	8	MC	1	505000	9	0	1	1	0.55	1	0	1	0	0	1
10102004	Nuwakot	1	1	0.35	36	10	10	4	NMC	1	5000	9	0	1	1	1.7	1	1	1	1	0	1
10102003	Nuwakot	1	1	0.55	53	0	30	9	NMC	1	205000	19	0	1	1	2.1	0	1	1	1	0	0
10102002	Nuwakot	1	1	0.25	41	10	20	4	NMC	1	254000	10	0	1	1	1.6	0	0	1	1	0	1
10102001	Nuwakot	1	1	0.75	60	10	35	9	NMC	0	1250000	19	1	0	1	1.8	0	1	0	1	0	0
10101072	Nuwakot	1	1	1	56	10	40	6	NMC	0	3140000	12	2	1	0	0.7	0	1	1	1	1	1
10101071	Nuwakot	1	1	0.25	50	5	36	4	NMC	1	0	12	0	1	0	1.8	0	1	1	1	0	0
10101070	Nuwakot	1	1	0.75	55	10	38	5	NMC	1	360000	12	1	0	1	1.3	0	1	1	1	0	1
10101069	Nuwakot	1	1	0.25	46	5	30	6	NMC	0	360000	3	0	1	0	2.8	0	1	1	0	1	1
10101068	Nuwakot	1	1	1	56	0	40	6	NMC	1	420000	3	1	1	0	1.9	1	1	1	0	0	0
10101067	Nuwakot	1	1	0.6	58	0	42	5	NMC	1	515000	3	1	0	1	3.3	1	1	1	0	1	0
10101066	Nuwakot	1	1	0.75	57	0	41	6	NMC	1	275000	12	0	1	1	2	1	1	1	0	1	0
10101065	Nuwakot	1	1	0.3	47	6	28	5	MC	1	220000	8	0	0	1	3.3	0	1	1	0	0	1
10101064	Nuwakot	1	1	0.4	60	2	40	7	MC	1	690000	8	1	1	1	2.1	1	0	1	1	1	0
10101063	Nuwakot	1	1	0.5	46	10	20	5	MC	1	300000	8	1	1	1	0.5	0	1	1	1	0	1
10101062	Nuwakot	1	1	0.6	55	0	30	9	NMC	1	281000	4	0	1	1	2.1	0	1	1	0	0	1
10101061	Nuwakot	1	1	0.35	47	5	20	7	NMC	1	221000	4	0	1	1	1.8	0	1	1	1	0	1
10101060	Nuwakot	1	1	0.35	48	8	22	5	MC	1	200000	12	1	1	1	0.95	0	1	1	1	0	1
10101059	Nuwakot	1	1	0.4	42	10	20	4	NMC	0	80000	9	0	1	1	1.15	1	1	1	1	0	1
10101058	Nuwakot	1	1	0.5	42	10	20	5	NMC	0	480000	9	0	1	1	1.74	0	0	1	1	0	1
10101057	Nuwakot	1	1	0.3	40	8	20	5	NMC	1	150000	9	0	1	1	1.76	0	0	1	1	0	1
10101056	Nuwakot	1	1	0.35	38	10	15	4	NMC	0	224000	9	0	1	0	0.9	1	0	1	0	0	1
10101055	Nuwakot	1	1	0.35	36	12	7	3	NMC	0	0	9	0	1	1	1.81	0	1	1	1	0	1
10101054	Nuwakot	1	1	0.7	54	8	30	8	NMC	1	400000	9	1	1	0	1.8	1	1	1	1	0	1
10101053	Nuwakot	1	1	0.6	50	10	30	8	NMC	0	0	12	1	1	1	3.5	0	1	1	1	0	1
10101052	Nuwakot	1	1	0.4	44	10	22	5	NMC	1	0	12	0	1	1	1.32	0	1	1	1	0	1
10101051	Nuwakot	1	1	0.5	40	10	22	5	NMC	1	200000	12	0	1	1	1.8	0	1	1	1	0	1
10101050	Nuwakot	1	1	1	38	8	15	6	NMC	1	0	12	0	1	0	9.65	0	1	1	0	0	1
10101049	Nuwakot	1	1	0.35	47	12	25	5	NMC	1	500000	12	1	1	0	2.4	0	1	1	0	0	1
10101048	Nuwakot	1	1	1.1	56	5	31	8	NMC	1	184000	3	0	1	1	3.2	0	1	1	1	1	0
10101047	Nuwakot	1	1	0.45	48	8	25	6	NMC	1	243000	3	0	1	1	3.7	0	1	1	1	1	0
10101046	Nuwakot	1	1	0.4	39	10	15	6	NMC	1	405000	3	0	0	1	2.5	1	0	1	1	1	0
10101045	Nuwakot	1	1	1	61	0	30	10	NMC	1	504000	3	0	1	1	2.32	1	1	1	1	1	0
10101044	Nuwakot	1	1	0.75	57	3	25	9	NMC	0	485000	3	1	1	1	3.7	0	1	1	1	0	1
10101043	Nuwakot	1	1	0.3	38	10	17	5	NMC	0	327000	3	0	1	1	1.7	0	1	1	1	0	1
10101042	Nuwakot	1	1	0.6	63	0	40	10	NMC	1	845000	3	1	1	1	1.8	0	1	1	1	1	0
10101041	Nuwakot	1	1	0.4	46	8	20	8	NMC	1	153000	3	0	1	1	5.65	0	0	1	1	0	1
10101040	Nuwakot	1	1	0.55	58	0	30	7	MC	1	351000	3	0	1	1	5.02	0	1	1	1	0	1
10101039	Nuwakot	1	1	0.65	47	8	20	8	NMC	1	180000	3	0	1	1	3.23	0	1	1	1	0	1
10101038	Nuwakot	1	1	0.35	40	10	20	5	NMC	0	293000	3	0	1	1	4	1	0	1	1	0	1
10101037	Nuwakot	1	1	0.25	60	0	20	3	NMC	0	399000	3	0	1	1	1.97	1	1	1	1	1	1
10101036	Nuwakot	1	1	0.75	45	10	10	5	NMC	0	485000	3	0	1	1	1.4	0	1	1	0	0	1
10101035	Nuwakot	1	1	1	55	0	30	7	MC	1	180000	6	0	1	1	3.4	0	1	1	0	0	1
10101034	Nuwakot	1	1	0.2	32	9	10	7	NMC	1	659000	6	1	1	1	1.83	0	0	1	1	0	1
10101033	Nuwakot	1	1	0.6	61	0	35	7	NMC	1	425000	4	0	1	1	3	1	1	1	1	0	1
10101032	Nuwakot	1	1	1	56	0	30	3	NMC	1	243000	4	0	1	1	1.8	0	1	1	0	0	1
10101031	Nuwakot	1	1	0.55	38	15	15	7	NMC	0	603000	4	0	1	1	1.6	1	1	1	1	0	1
10101030	Nuwakot	1	1	0.3	53	10	30	7	NMC	0	735000	4	0	1	1	3.8	1	0	1	0	0	1
10101029	Nuwakot	1	1	0.3	45	10	20	3	NMC	1	425000	4	0	1	1	1.8	1	0	1	1	0	1
10101028	Nuwakot	1	1	0.45	58	5	35	9	NMC	1	723000	12	0	1	1	5.5	1	1	1	1	0	1
10101027	Nuwakot	1	1	0.9	51	10	25	8	NMC	1	485000	12	0	1	1	4.8	1	1	1	1	0	1
10101026	Nuwakot	1	1	0.7	50	8	30	5	NMC	1	605000	12	0	1	1	2.3	1	1	0	1	1	1
10101025	Nuwakot	1	1	0.5	43	15	25	6	NMC	1	240000	8	0	1	1	2.5	1	0	1	1	0	1
10101024	Nuwakot	1	1	0.85	49	12	25	4	NMC	0	484000	8	0	1	1	3.7	1	1	1	1	0	1
10101023	Nuwakot	1	1	1	62	0	40	7	NMC	1	305000	8	0	1	1	2.15	1	1	1	1	0	1
10101022	Nuwakot	1	1	1	42	5	20	9	NMC	1	205000	8	0	1	1	3.4	1	1	1	1	0	1
10101021	Nuwakot	1	1	0.75	54	5	30	10	NMC	0	205000	8	0	1	1	3.5	0	1	1	1	0	1
10101020	Nuwakot	1	1	1.6	41	5	15	5	NMC	1	155000	3	0	1	1	2.9	0	1	1	1	0	1
10101019	Nuwakot	1	1	0.7	40	0	15	6	NMC	1	185000	3	0	1	1	2.6	0	1	1	1	0	1
10101018	Nuwakot	1	1	0.95	37	12	10	5	NMC	0	257000	3	0	1	1	3.2	0	1	1	1	0	1
10101018	Nuwakot	1	1	0.95	37	12	10	5	NMC	0	257000	3	0	1	1	3.2	0	1	1	1	0	1
10101017	Nuwakot	1	1	0.6	33	10	10	6	MC	0	405000	3	0	1	1	1.7	0	1	1	0	0	1
10101016	Nuwakot	1	1	1	34	8	10	10	NMC	1	242000	3	0	1	1	3.2	0	0	1	0	0	1
10101015	Nuwakot	1	1	0.65	50	0	30	3	NMC	1	5000	6	0	1	1	2.3	0	1	1	1	0	1
10101014	Nuwakot	1	1	1.1	47	7	22	4	NMC	1	445000	6	0	1	1	1	0	1	1	0	0	1
10101013	Nuwakot	1	1	0.55	39	5	15	4	NMC	1	142000	6	0	1	1	2.1	0	1	1	1	0	1
10101012	Nuwakot	1	1	3	70	0	20	11	NMC	0	203000	6	0	1	1	2.1	0	1	1	1	0	1
10101011	Nuwakot	1	1	0.75	64	0	40	7	NMC	1	291000	6	0	1	1	1.6	0	1	1	0	0	1
10101010	Nuwakot	1	1	0.4	38	10	12	7	NMC	1	203000	6	0	1	1	1.7	0	1	1	1	0	1
10101009	Nuwakot	1	1	1.5	52	11	25	9	NMC	0	1248000	6	3	1	1	3.4	0	1	1	0	0	1
10101008	Nuwakot	1	1	0.6	70	0	45	6	NMC	0	301000	9	0	1	1	1.5	0	1	1	1	1	0
10101007	Nuwakot	1	1	0.35	40	5	15	4	NMC	1	255000	9	0	1	1	2.1	0	1	1	0	0	0
10101006	Nuwakot	1	1	1.6	63	0	40	10	NMC	1	365000	9	0	1	1	3.7	0	1	1	0	0	0
10101005	Nuwakot	1	1	0.55	64	5	40	8	NMC	1	360000	9	1	1	1	4.3	0	0	0	1	0	1
10101004	Nuwakot	1	1	1.15	61	0	40	6	NMC	1	245000	8	0	1	1	5.4	0	1	0	1	0	1
10101003	Nuwakot	1	1	0.775	48	10	32	6	NMC	1	115000	6	0	0	0	3.2	0	1	1	0	0	1
10101002	Nuwakot	1	1	0.6	57	0	40	10	NMC	1	660000	6	1	1	0	4.4	0	1	1	0	0	1
10101002	Nuwakot	1	1	0.6	57	0	40	10	NMC	1	660000	6	1	1	0	4.4	0	1	1	0	0	1
10101001	Nuwakot	1	1	0.75	52	3	18	7	NMC	1	389000	6	1	1	1	2.42	1	1	1	0	1	1
10113220	Kavre	0	1	0.29985	36	8	20	4	NMC	1	400000	2.5	0	1	1	0.7	0	0	0	1	1	1
10113219	Kavre	0	1	0.2	45	2	20	4	MC	0	120000	8.5	0	1	1	1.7	1	0	0	1	0	1
10113218	Kavre	0	1	0.1	38	10	5	5	NMC	0	600000	8.5	1	1	0	0.2	0	0	0	1	0	1
10113217	Kavre	0	1	0.15	75	4	60	6	NMC	0	150000	8.5	0	1	0	7.7	0	0	1	0	0	1
10113216	Kavre	0	1	0.45	68	0	50	10	NMC	1	300000	15	0	1	0	2.5	0	0	0	1	0	1
10113215	Kavre	0	1	0.7	64	0	40	6	NMC	1	480000	2.5	0	1	1	3.2	0	1	1	0	1	1
10113214	Kavre	0	1	0.5	50	8	25	4	NMC	1	240000	2.5	0	1	1	3.1	0	0	1	1	0	1
10113213	Kavre	0	0	0.4	75	0	50	1	NMC	0	24000	2.5	0	0	1	0.1	0	0	0	1	0	0
10113212	Kavre	0	1	0.175	38	10	10	4	NMC	1	55000	2.5	0	1	1	3.2	0	0	1	1	0	1
10113211	Kavre	0	1	0.15	40	9	15	4	NMC	1	300000	2.5	1	1	1	4.3	0	0	1	1	0	1
10113210	Kavre	0	1	0.4	38	10	13	5	NMC	1	180000	2.5	0	1	1	2	0	0	1	1	0	1
10113209	Kavre	0	1	0.35	27	9	3	3	MC	1	5000	2.5	0	1	1	1.2	0	0	0	1	0	0
10113208	Kavre	0	0	0.1	30	0	6	3	MC	1	300000	8.5	1	1	1	0.43	0	0	0	1	1	0
10113207	Kavre	0	1	0.2	43	10	15	5	MC	1	2000	8.5	0	1	1	2.64	0	0	1	1	0	1
10113206	Kavre	0	1	0.15	44	8	20	6	MC	0	302000	8.5	0	1	1	1.5	0	0	0	1	1	0
10113205	Kavre	0	1	0.25	39	5	12	5	MC	1	251000	8.5	0	1	1	2.24	0	0	1	1	1	0
10113204	Kavre	0	1	0.2	50	0	30	7	MC	1	323000	8.5	0	1	1	2.81	0	0	0	1	1	0
10113203	Kavre	0	1	0.35	62	0	40	6	MC	1	362000	8.5	1	1	1	3.22	0	0	0	1	0	0
10113202	Kavre	0	1	0.4	38	9	10	7	MC	0	482000	2.5	0	1	1	3.54	0	0	0	1	1	0
10113201	Kavre	0	0	0.1	45	0	25	9	MC	1	602000	2.5	2	1	1	2.41	0	0	0	1	0	1
10113200	Kavre	0	1	0.2	52	5	27	7	MC	1	102000	2.5	0	1	1	1.81	0	0	0	1	1	0
10113199	Kavre	0	1	0.15	69	0	45	5	NMC	1	387000	2.5	1	1	1	2.3	0	0	0	1	1	0
10113198	Kavre	0	1	0.2	71	0	45	7	NMC	1	218000	15	0	0	1	3.2	0	0	0	1	0	0
10113197	Kavre	0	0	0.3	40	5	30	4	NMC	1	339000	15	0	1	1	1.9	0	0	0	1	1	0
10113196	Kavre	0	1	0.5	60	5	35	12	NMC	1	900000	15	1	1	1	2.8	0	1	1	1	0	0
10113195	Kavre	0	1	0.1	58	0	35	5	MC	1	300000	15	1	0	1	0.32	0	0	0	1	0	1
10113194	Kavre	0	1	0.1	27	10	7	4	NMC	1	102000	15	0	0	1	1.93	0	0	0	1	1	1
10113193	Kavre	0	1	0.1	62	0	40	6	MC	1	332000	15	1	0	1	0.9	0	0	0	0	0	1
10113192	Kavre	0	1	0.05	36	10	15	8	NMC	1	191000	15	0	0	1	0.53	0	0	0	1	1	0
10113191	Kavre	0	1	0.15	50	8	25	1	NMC	1	120000	15	0	0	1	0	0	1	1	1	0	0
10113190	Kavre	0	0	0.1	31	10	10	6	MC	1	320000	15	1	0	1	1.24	0	0	0	1	1	0
10113189	Kavre	0	1	0.4	45	4	20	6	MC	1	410000	15	1	0	1	4.14	0	0	0	1	1	0
10113188	Kavre	0	1	0.2	55	0	35	7	MC	1	70000	15	0	1	1	4.32	0	0	0	1	1	0
10113187	Kavre	0	1	0.25	32	10	5	5	MC	1	5000	15	0	0	1	2.13	0	0	0	1	1	1
10113186	Kavre	0	0	0.15	30	8	10	6	MC	1	302000	15	1	0	1	1.62	0	0	0	1	0	0
10113185	Kavre	0	0	0.4	28	5	8	4	MC	1	302000	15	1	1	1	0.25	0	0	0	1	0	1
10113184	Kavre	0	1	0.35	60	5	40	9	MC	1	960000	8	2	1	1	0.92	0	0	0	1	0	0
10113183	Kavre	0	1	0.1	65	0	40	6	MC	1	480000	8	0	1	1	0.44	0	0	0	1	0	0
10113182	Kavre	0	0	0.3	40	5	20	7	MC	1	405000	8	1	1	1	3.92	0	0	0	1	0	1
10113181	Kavre	0	0	0.1	34	9	10	4	MC	0	480000	15	1	0	1	0.11	0	0	0	0	0	1
10113180	Kavre	0	1	0.25	45	2	15	4	MC	0	100000	8.5	0	0	0	5.8	0	0	0	1	1	0
10113179	Kavre	0	1	0.2	42	7	15	4	NMC	1	0	5	0	0	0	0.41	1	0	0	1	0	0
10113178	Kavre	0	1	0.2	50	7	20	4	NMC	1	0	5	0	0	1	3.2	1	0	0	1	1	1
10113177	Kavre	0	1	0.3	45	5	15	4	NMC	0	360000	15	0	0	1	0.7	1	0	0	1	1	1
10113176	Kavre	0	1	0.35	62	2	30	12	NMC	1	900000	15	0	1	1	2.8	1	0	0	1	1	0
10113175	Kavre	0	1	0.35	36	10	8	5	NMC	0	220000	15	0	1	1	2.2	0	0	0	1	1	0
10113174	Kavre	0	1	0.3	56	3	20	9	NMC	0	360000	2.5	0	0	1	2.2	0	0	0	1	0	1
10113173	Kavre	0	1	0.4	60	6	25	9	MC	1	600000	2.5	0	0	1	2.25	0	0	0	1	1	1
10113172	Kavre	0	1	0.25	55	7	25	5	MC	1	0	2.5	0	0	1	3.35	0	0	0	1	1	0
10113171	Kavre	0	1	0.45	45	7	15	5	NMC	0	200000	2.5	0	0	1	1.84	0	0	0	1	1	1
10113170	Kavre	0	1	0.35	61	5	30	15	MC	1	1000000	8.5	5	0	1	0.05	0	0	1	1	1	0
10113169	Kavre	0	1	0.25	62	5	35	11	MC	1	800000	2	0	0	0	0.7	0	0	0	1	1	0
10113168	Kavre	0	1	0.5	45	7	15	6	MC	0	300000	2	0	0	0	1.15	0	0	1	1	1	0
10113167	Kavre	0	1	0.6	40	7	10	5	MC	0	300000	8.5	0	0	0	2.2	0	0	0	1	1	0
10113166	Kavre	0	1	0.25	45	5	20	4	MC	0	300000	8.5	0	0	0	0.8	1	0	0	1	1	0
10113165	Kavre	0	1	0.15	45	5	10	6	MC	0	250000	2	0	0	0	0.5	1	0	0	1	1	0
10113164	Kavre	0	1	0.15	49	2	30	2	MC	0	300000	2.5	0	0	0	0.33	1	0	1	0	1	0
10113163	Kavre	0	1	0.1	40	2	20	4	MC	0	360000	2	0	0	0	0.1	1	0	0	1	0	0
10113162	Kavre	0	1	0.4	56	5	30	7	NMC	0	500000	11	0	0	0	0.7	1	0	0	1	1	1
10113161	Kavre	0	1	0.6	55	7	20	7	NMC	1	150000	11	0	1	0	3.25	1	0	1	1	0	1
10113160	Kavre	0	1	0.25	88	3	50	7	NMC	0	250000	9	0	0	0	0.94	1	0	0	0	0	0
10113159	Kavre	0	1	0.6	53	0	36	6	NMC	1	340000	15	1	1	1	3.6	0	1	0	1	1	0
10113158	Kavre	0	1	0.05	47	0	30	2	NMC	0	90000	15	0	1	1	1.9	0	0	0	1	1	0
10113157	Kavre	0	1	0.35	65	0	50	6	NMC	1	240000	15	0	1	1	3.1	0	1	0	1	1	0
10113156	Kavre	0	0	0.5	74	0	60	5	NMC	0	300000	2.5	0	0	1	2.3	0	1	0	1	0	1
10113155	Kavre	0	1	0.5	66	0	50	8	MC	1	470000	2.5	1	0	0	0.9	0	0	1	0	1	0
10113154	Kavre	0	1	0.2	45	0	20	4	MC	1	70000	2.5	0	1	1	2.34	0	0	0	1	1	0
10113153	Kavre	0	1	0.3	50	0	30	5	MC	1	390000	2.5	0	1	1	2.23	0	0	0	0	1	0
10113152	Kavre	0	1	0.075	50	0	32	7	NMC	1	260000	2.5	0	0	1	1.5	0	0	0	1	1	0
10113151	Kavre	0	1	0.5	52	0	31	3	MC	1	180000	2.5	0	1	1	1.9	0	0	1	1	0	0
10113150	Kavre	0	1	0.75	57	0	38	6	MC	0	15000	14	0	1	0	3.06	0	1	0	1	0	0
10113149	Kavre	0	1	0.15	50	0	32	4	MC	1	200000	14	0	0	0	1.7	0	1	0	1	0	1
10113148	Kavre	0	1	0.175	63	0	40	5	MC	1	250000	14	1	0	0	1.8	0	1	0	1	0	1
10113147	Kavre	0	1	0.4	65	0	50	1	MC	0	180000	2.5	0	0	0	0.2	1	0	0	1	1	0
10113146	Kavre	0	0	0.2	35	0	20	3	MC	1	300000	2.5	1	1	1	2.14	0	0	0	1	0	0
10113145	Kavre	0	0	0.35	60	0	45	4	MC	1	180000	2.5	0	0	1	3.4	0	0	0	1	0	0
10113144	Kavre	0	1	0.3	42	0	30	5	MC	1	720000	2.5	0	1	1	1.1	0	1	0	0	0	1
10113143	Kavre	0	1	0.4	30	0	10	3	MC	0	500000	2.5	0	0	1	0.48	0	1	0	1	0	0
10113142	Kavre	0	1	0.5	52	0	38	5	MC	1	330000	2.5	1	0	1	1.32	0	1	0	1	0	0
10113141	Kavre	0	1	0.5	58	12	40	6	NMC	0	600000	2.5	0	1	0	0.8	0	1	1	1	1	1
10113140	Kavre	0	1	0.35	55	0	32	7	NMC	1	500000	2.5	0	0	0	3.1	0	1	0	1	0	1
10113139	Kavre	0	1	2.5	60	0	40	5	NMC	1	600000	2.5	0	1	0	0.7	0	1	1	0	1	1
10113138	Kavre	0	0	0.35	68	0	50	7	NMC	1	500000	2.5	1	0	0	1.5	0	1	1	1	0	1
10113137	Kavre	0	0	1.1	53	0	35	5	NMC	1	340000	2.5	0	0	0	2.1	0	1	1	1	1	1
10113136	Kavre	0	1	0.4	40	0	20	5	NMC	1	50000	2.5	0	1	0	3.8	0	1	1	1	1	1
10113135	Kavre	0	1	0.65	45	0	30	6	NMC	0	180000	2.5	0	1	0	4.7	0	1	0	0	1	1
10113134	Kavre	0	1	0.2	48	0	30	4	NMC	1	0	2.5	0	1	0	3.4	0	1	1	1	0	1
10113133	Kavre	0	1	0.175	60	0	44	6	NMC	1	300000	2.5	1	0	0	2.6	0	1	1	0	0	1
10113132	Kavre	0	1	0.55	60	0	40	3	MC	1	0	2.5	0	1	1	1.8	0	1	1	0	0	0
10113131	Kavre	0	1	0.35	33	0	10	3	MC	0	300000	2.5	0	1	0	0.3	0	0	0	1	1	0
10113130	Kavre	0	1	0.15	45	12	20	6	NMC	0	300000	3	1	1	1	1.7	0	0	0	1	0	0
10113129	Kavre	0	1	0.3	42	12	15	4	NMC	0	240000	3	0	1	1	1.86	0	0	0	1	0	0
10113128	Kavre	0	1	0.35	52	12	35	5	NMC	1	400000	15	0	1	1	1.64	0	0	0	1	1	1
10113127	Kavre	0	1	0.15	68	5	40	6	NMC	1	240000	15	0	1	0	2.68	0	0	0	1	1	0
10113126	Kavre	0	1	0.2	64	0	42	7	MC	1	440000	4	1	0	1	2.05	0	0	0	1	0	0
10113125	Kavre	0	1	0.3	50	10	30	6	MC	0	460000	3	1	1	1	2.9	0	0	1	1	1	0
10113124	Kavre	0	1	0.25	38	12	18	4	MC	0	280000	3	0	1	1	1.28	0	0	1	1	0	1
10113123	Kavre	0	1	0.2	64	5	35	7	MC	1	510000	3	1	1	1	3.45	0	0	0	1	0	0
10113122	Kavre	0	1	0.2	38	4	20	4	MC	0	240000	3	0	1	1	1.96	0	0	1	0	1	0
10113121	Kavre	0	1	0.3	32	10	12	5	MC	0	200000	3	0	1	1	1.8	0	0	1	0	1	0
10113120	Kavre	0	1	0.6	66	7	40	6	MC	1	240000	3	0	1	1	1.84	0	1	1	1	1	1
10113119	Kavre	0	1	0.125	68	0	40	4	MC	1	240000	3	0	1	1	1.1	0	1	1	0	1	0
10113118	Kavre	0	1	0.25	48	8	20	5	MC	0	420000	3	1	1	1	1	0	0	1	0	0	0
10113117	Kavre	0	1	0.4	72	0	45	9	NMC	0	590000	3	1	0	1	2.3	1	1	1	1	0	1
10113116	Kavre	0	1	0.3	68	4	40	6	NMC	1	640000	3	0	1	1	0.8	0	1	1	0	0	0
10113115	Kavre	0	1	0.25	70	0	45	7	NMC	0	300000	3	1	1	0	1.6	0	0	0	1	0	0
10113114	Kavre	0	1	0.4	71	0	50	9	NMC	1	480000	3	1	0	1	1.71	0	1	1	1	0	1
10113113	Kavre	0	1	0.7	67	12	38	7	NMC	1	180000	3	0	1	1	3.4	0	1	1	0	1	1
10113112	Kavre	0	1	0.3	63	12	35	6	NMC	0	400000	3	0	1	1	1.9	1	0	1	1	0	1
10113111	Kavre	0	1	0.35	44	12	20	5	NMC	0	480000	3	1	1	1	0.45	0	0	1	1	1	1
10113110	Kavre	0	1	0.15	45	8	22	5	NMC	1	180000	8	0	1	1	1.92	0	0	0	1	1	0
10113109	Kavre	0	1	0.1	35	10	6	4	NMC	0	200000	3	1	1	1	0	0	0	0	1	0	0
10113108	Kavre	0	1	0.1	31	10	5	4	NMC	0	80000	3	0	1	1	0.45	0	0	0	1	1	0
10113107	Kavre	0	1	0.15	70	0	50	5	MC	1	100000	3	0	1	1	3.22	0	0	1	0	0	1
10113106	Kavre	0	1	0.325	40	12	18	3	MC	0	240000	3	0	1	1	2.5	0	1	0	1	1	1
10113105	Kavre	0	1	0.125	35	5	10	6	MC	0	360000	4	0	0	1	0	0	0	0	1	0	0
10113104	Kavre	0	1	0.125	40	1	10	8	MC	0	240000	4	0	0	1	2.7	0	0	0	1	1	0
10113103	Kavre	0	1	0.5	55	8	30	9	NMC	1	600000	4	0	1	0	2.8	0	0	0	1	1	1
10113102	Kavre	0	1	0.25	60	1	30	16	MC	1	280000	8.5	1	0	0	0	0	0	0	1	0	0
10113101	Kavre	0	1	0.3	45	5	20	5	NMC	1	100000	8.5	0	0	1	3.2	0	0	0	1	0	1
10113100	Kavre	0	1	0.5	53	5	20	6	MC	0	60000	8.5	0	0	0	4.2	0	0	0	1	0	0
10113099	Kavre	0	0	0.4	50	0	35	5	NMC	1	300000	15	0	1	1	1.6	0	0	1	1	0	0
10113098	Kavre	0	1	0.3	42	10	20	5	MC	0	200000	8.5	0	1	1	0.45	0	0	1	1	1	0
10113097	Kavre	0	1	2	51	0	30	6	NMC	0	1300000	15	0	1	1	3.5	0	1	0	1	1	0
10113096	Kavre	0	0	0.2	51	6	30	6	MC	0	180000	8.5	1	0	1	3.35	0	0	0	1	0	0
10113095	Kavre	0	0	0.35	50	0	30	5	MC	1	450000	15	0	1	0	1.8	0	0	0	0	1	0
10113094	Kavre	0	1	0.3	50	6	30	6	MC	0	220000	8.5	0	1	1	3.5	0	0	0	1	0	0
10113093	Kavre	0	1	0.85	66	0	50	10	NMC	1	490000	5	1	1	0	2.5	0	0	0	1	0	1
10113092	Kavre	0	1	0.15	40	10	15	4	MC	0	180000	8.5	0	1	1	3.1	0	0	0	1	0	0
10113091	Kavre	0	1	0.5	63	0	40	5	NMC	0	414000	5	0	1	1	2	0	1	0	1	1	0
10113090	Kavre	0	1	0.15	48	8	20	5	MC	0	200000	8.5	0	1	1	3.6	0	0	0	1	0	0
10113089	Kavre	0	0	0.25	36	0	20	3	MC	0	310000	5	1	0	0	2.2	0	1	0	1	0	0
10113088	Kavre	0	1	0.25	42	10	20	4	MC	0	150000	8.5	0	1	0	1.84	0	0	1	1	1	0
10113087	Kavre	0	1	0.15	72	0	58	6	NMC	0	104000	5	0	0	1	3.1	0	0	1	1	1	0
10113086	Kavre	0	1	0.2	65	10	35	6	MC	1	120000	8.5	0	0	1	0.7	0	0	0	1	0	0
10113085	Kavre	0	1	1.3	48	0	30	6	NMC	1	0	5	0	1	0	3.4	0	1	1	1	1	1
10113084	Kavre	0	1	0.15	70	5	50	6	NMC	1	380000	4	1	1	1	1.54	0	0	0	1	0	0
10113083	Kavre	0	1	0.75	40	0	26	5	NMC	1	0	5	0	1	0	3.2	0	1	1	1	1	1
10113082	Kavre	0	1	0.125	53	8	30	6	NMC	1	240000	4	0	1	1	3.54	0	0	0	1	0	0
10113081	Kavre	0	1	0.15	40	0	28	3	MC	0	300000	5	0	1	0	2.27	0	0	0	1	0	1
10113080	Kavre	0	0	0.1	38	10	18	4	NMC	1	300000	2	1	1	1	1.83	0	0	0	1	0	0
10113079	Kavre	0	1	0.25	43	0	30	4	MC	0	120000	4	0	1	0	2.7	0	1	0	1	0	1
10113078	Kavre	0	1	0.3	58	8	25	5	MC	1	180000	3	0	1	1	2.1	0	0	1	1	0	0
10113077	Kavre	0	1	0.15	84	0	67	6	MC	0	648000	4	0	1	0	3.5	0	1	0	0	0	1
10113076	Kavre	0	1	0.125	50	8	30	7	MC	1	420000	2	1	1	0	0.46	0	0	0	1	0	0
10113075	Kavre	0	1	2.5	84	0	60	6	MC	0	498000	8.5	0	1	1	0.6	1	0	0	1	0	0
10113074	Kavre	0	1	0.15	45	12	20	5	MC	0	180000	4.5	1	1	1	2.05	0	0	0	1	0	0
10113073	Kavre	0	0	0.1	36	0	20	3	MC	0	370000	8	1	0	0	2	1	0	0	1	0	0
10113072	Kavre	0	0	0.125	48	6	25	4	NMC	1	80000	8.5	0	1	1	3.8	0	0	0	1	1	0
10113071	Kavre	0	1	0.25	45	3	30	3	MC	1	345000	8	1	0	1	0.6	0	0	0	1	0	0
10113070	Kavre	0	0	0.15	60	5	40	7	MC	0	180000	8.5	0	1	1	1.92	0	0	0	1	0	0
10113069	Kavre	0	1	0.6	63	0	40	5	MC	1	260000	8	0	1	1	2.2	0	0	0	1	1	0
10113068	Kavre	0	0	0.25	64	4	30	5	MC	0	180000	4	0	1	0	3.67	0	0	0	1	1	0
10113067	Kavre	0	1	0.25	38	5	22	5	NMC	0	180000	8.5	0	0	1	1.8	1	0	0	1	1	0
10113066	Kavre	0	1	0.15	70	0	50	8	MC	1	80000	4	0	1	1	1.92	0	0	0	1	1	0
10113065	Kavre	0	1	0.25	71	5	52	8	NMC	0	370000	9	0	1	1	3.4	1	0	0	1	1	0
10113064	Kavre	0	1	0.15	60	4	40	6	MC	1	180000	4	0	1	1	3.23	0	0	0	1	1	0
10113063	Kavre	0	0	0.15	41	0	26	3	MC	1	300000	10	0	0	1	1.7	1	0	0	1	1	0
10113062	Kavre	0	0	0.3	52	5	30	9	MC	1	480000	8	1	0	1	2.45	0	0	0	1	1	0
10113061	Kavre	0	0	0.15	63	0	40	4	NMC	0	390000	10	1	1	0	1.8	1	0	0	1	0	0
10113060	Kavre	0	1	0.3	50	8	30	7	MC	0	120000	8	0	1	1	3.45	0	0	0	0	1	0
10113059	Kavre	0	1	0.15	56	0	40	3	MC	1	180000	2	0	1	0	2.2	1	1	0	1	0	1
10113058	Kavre	0	1	0.1	40	10	18	4	MC	0	120000	8	0	1	1	2.06	0	0	0	1	1	0
10113057	Kavre	0	1	0.25	45	8	15	5	MC	0	360000	14	0	0	0	2.23	1	0	0	1	0	0
10113056	Kavre	0	1	0.25	44	12	20	5	MC	0	180000	8	0	1	1	1.83	0	0	0	1	1	0
10113055	Kavre	0	1	0.2	53	8	28	6	MC	1	180000	4.5	0	1	1	1.95	0	1	0	1	1	0
10113054	Kavre	0	1	0.35	44	8	20	5	MC	0	280000	8	1	1	1	2.05	0	0	0	1	1	0
10113053	Kavre	0	1	0.15	48	5	30	5	MC	1	200000	2	0	1	1	2.23	0	0	0	1	0	0
10113052	Kavre	0	1	0.25	36	10	15	3	MC	0	100000	8	0	1	1	1.9	0	0	1	1	1	0
10113051	Kavre	0	1	0.125	49	10	22	5	MC	1	140000	2	0	1	1	1.65	0	0	0	1	0	0
10113050	Kavre	0	1	0.3	45	10	25	7	MC	0	280000	8	1	1	1	3.25	0	0	0	1	1	0
10113049	Kavre	0	0	0.15	59	0	39	3	MC	1	200000	8	1	0	1	0.23	0	0	0	1	1	1
10113048	Kavre	0	1	0.25	40	6	20	4	MC	0	100000	8	0	1	1	1.82	0	0	0	1	1	0
10113047	Kavre	0	1	0.2	40	8	20	4	MC	0	240000	2	1	1	1	1.84	0	0	0	1	0	0
10113046	Kavre	0	1	0.25	45	6	23	6	MC	1	180000	8	1	1	1	1.01	0	0	0	1	1	0
10113045	Kavre	0	0	0.075	53	0	37	4	MC	0	330000	4.5	0	1	0	1.7	0	0	0	1	0	0
10113044	Kavre	0	1	0.1	35	8	15	4	MC	0	130000	3	0	1	1	3.34	0	0	0	1	1	0
10113043	Kavre	0	0	1.25	71	0	56	9	MC	0	824000	4.5	2	1	0	2.83	0	0	1	1	0	0
10113042	Kavre	0	1	0.3	49	10	20	5	MC	0	240000	8	0	1	1	1.84	0	0	0	1	1	0
10113041	Kavre	0	1	0.1	65	6	40	5	MC	0	450000	4.5	0	1	0	1.1	0	0	0	1	0	0
10113040	Kavre	0	1	0.2	40	12	16	4	MC	0	150000	8	0	1	1	1.64	0	0	0	1	1	0
10113039	Kavre	0	1	0.15	48	3	40	4	MC	1	80000	4.5	0	1	0	1.7	0	1	0	1	0	1
10113038	Kavre	0	0	0.15	54	6	30	5	MC	1	360000	8	0	1	1	1.96	0	0	0	1	1	0
10113037	Kavre	0	1	0.8	50	3	35	8	MC	0	640000	4.5	0	0	1	4.8	0	0	0	1	0	0
10113036	Kavre	0	1	0.2	50	10	30	6	MC	0	270000	3	1	1	1	1.74	0	0	0	1	1	0
10113035	Kavre	0	1	0.6	53	5	40	5	MC	1	240000	4.5	0	1	1	5.15	0	1	1	1	0	0
10113034	Kavre	0	1	0.3	45	10	23	5	MC	0	100000	3	0	1	1	1.85	0	0	1	0	1	1
10113033	Kavre	0	1	0.4	65	0	50	9	MC	1	700000	4.5	0	0	1	2.3	0	0	1	1	0	0
10113032	Kavre	0	1	0.2	64	0	40	8	MC	1	500000	3	1	1	1	1.14	0	0	0	1	1	0
10113031	Kavre	0	1	0.175	74	0	58	7	NMC	0	480000	8	1	0	0	2.7	0	0	0	1	0	0
10113030	Kavre	0	0	0.25	52	10	30	6	MC	1	240000	3	1	1	1	1.95	0	0	0	1	1	1
10113029	Kavre	0	1	0.4	56	0	40	2	MC	1	0	8	0	1	0	0.7	0	0	0	1	0	0
10113028	Kavre	0	1	0.175	40	6	20	5	MC	0	120000	3	0	1	1	1.03	0	0	0	1	1	0
10113027	Kavre	0	1	0.5	45	10	30	5	NMC	0	240000	8	0	1	1	2.5	0	1	1	1	0	1
10113026	Kavre	0	1	0.3	70	4	50	8	NMC	1	480000	3	1	0	1	1.76	0	0	1	1	1	0
10113025	Kavre	0	1	0.25	48	0	32	4	MC	0	120000	4	0	1	0	0.88	1	1	0	1	0	1
10113024	Kavre	0	1	0.3	50	10	30	5	MC	0	100000	4	0	1	1	1.83	0	0	1	0	1	0
10113023	Kavre	0	0	0.2	71	0	53	6	NMC	0	224000	4	0	0	1	1.7	1	1	0	1	0	1
10113022	Kavre	0	1	0.5	66	10	40	6	NMC	1	200000	4	0	1	1	1.68	0	0	1	1	1	0
10113021	Kavre	0	1	0.075	50	6	25	5	MC	0	250000	4	0	0	0	3.15	1	0	0	1	0	0
10113020	Kavre	0	1	0.25	35	10	20	4	MC	0	120000	3	0	1	1	1.8	0	0	0	1	1	0
10113019	Kavre	0	1	0.125	50	2	34	4	MC	1	300000	4	1	0	1	3.3	1	1	0	1	0	1
10113018	Kavre	0	1	0.15	44	10	20	5	MC	0	100000	3	0	1	1	1.25	0	0	0	1	1	0
10113017	Kavre	0	0	0.2	38	0	20	4	MC	0	265000	4	0	0	0	0.68	1	0	1	0	0	0
10113016	Kavre	0	1	0.25	35	10	18	4	MC	0	0	3	0	1	1	2.02	0	0	0	1	0	0
10113015	Kavre	0	1	0.25	48	6	30	6	NMC	0	500000	4	1	1	1	1.9	1	1	0	1	0	1
10113014	Kavre	0	1	0.3	52	3	40	6	MC	1	0	3	1	1	1	3.84	0	0	0	1	1	0
10113013	Kavre	0	0	0.175	38	0	22	4	MC	0	270000	4	0	1	0	1.46	1	0	0	1	0	0
10113012	Kavre	0	1	0.3	68	0	40	8	MC	1	100000	3	0	0	1	1.06	0	0	1	1	1	0
10113011	Kavre	0	0	0.125	53	0	38	6	MC	1	310000	4	0	1	1	1.7	1	0	1	1	0	0
10113010	Kavre	0	1	0.2	38	10	20	5	MC	0	120000	3	0	1	1	1.9	0	0	0	1	1	0
10113009	Kavre	0	1	0.1	58	0	40	5	MC	1	360000	4	1	0	1	1.9	1	0	0	1	0	0
10113008	Kavre	0	1	0.4	64	0	36	7	MC	1	80000	3	0	1	1	0.46	0	0	1	1	0	1
10113007	Kavre	0	1	0.15	42	5	28	5	MC	0	400000	4	0	1	0	0.55	1	1	1	1	0	1
10113006	Kavre	0	1	0.25	50	0	30	5	MC	0	70000	15	0	0	1	1.56	0	0	0	1	0	0
10113005	Kavre	0	1	0.35	50	5	20	5	NMC	0	560000	8.5	0	0	0	0	1	0	0	0	0	1
10113004	Kavre	0	1	0.3	55	5	25	5	NMC	0	240000	2.5	0	0	0	1.8	1	0	0	1	1	1
10113003	Kavre	0	1	0.15	48	6	20	5	MC	0	200000	8.5	0	1	0	0.92	1	0	0	1	0	1
10113002	Kavre	0	1	0.3	63	5	30	8	NMC	1	30000	2	0	0	0	1.4	1	0	0	1	0	1
10113001	Kavre	0	1	0.075	67	3	40	2	MC	1	0	6	0	0	0	0.1	1	0	1	0	0	1
10112044	Kavre	1	0	0.65	60	3	40	8	NMC	1	620000	2	0	1	0	0.6	1	0	1	1	0	1
10112043	Kavre	1	1	0.5	58	10	40	12	NMC	1	600000	1	0	1	0	0	1	0	1	1	0	1
10112042	Kavre	1	1	0.35	45	5	25	10	MC	1	300000	2	0	1	1	2.6	1	0	1	1	0	0
10112041	Kavre	1	1	0.35	63	8	50	10	NMC	0	500000	2	0	1	1	1.4	1	0	1	1	0	1
10112040	Kavre	1	1	0.5	68	4	40	4	NMC	1	200000	1	1	0	0	1.4	1	0	0	1	0	1
10112039	Kavre	1	1	0.6	74	2	60	6	NMC	0	0	1.5	0	1	1	5.6	1	0	0	1	0	1
10112038	Kavre	1	1	0.5	57	3	30	3	NMC	1	0	2	0	1	0	2.4	1	0	0	1	0	0
10112037	Kavre	1	1	0.3	32	10	10	7	NMC	1	605000	2	0	1	1	1.81	0	0	1	1	1	1
10112036	Kavre	1	1	0.3	35	12	10	4	NMC	0	303000	2	0	1	1	1.86	0	0	1	1	0	1
10112035	Kavre	1	1	0.25	49	10	22	6	NMC	1	240000	2	1	1	1	3.25	0	0	1	1	0	0
10112034	Kavre	1	0	0.2	52	8	30	7	NMC	1	640000	2	1	1	1	1.65	0	0	0	1	1	0
10112033	Kavre	1	1	0.575	68	12	68	9	MC	1	500000	2	0	1	0	1.4	1	1	1	1	0	1
10112032	Kavre	1	1	0.9	53	0	37	8	NMC	1	500000	2	2	1	1	2.9	1	1	1	1	0	1
10112031	Kavre	1	1	0.5	42	5	38	3	NMC	1	200000	2	0	1	1	1.4	1	1	0	1	0	0
10112030	Kavre	1	0	0.25	43	0	30	5	MC	1	300000	2	0	0	0	1.2	0	1	1	1	0	1
10112029	Kavre	1	0	0.125	38	0	18	3	MC	1	360000	2	1	0	1	0.35	1	1	1	1	0	1
10112028	Kavre	1	1	0.1	48	0	30	4	MC	0	580000	1	1	0	1	1.45	1	1	1	0	0	1
10112027	Kavre	1	1	1.25	45	0	30	4	NMC	1	0	2	0	1	1	1.7	1	1	1	1	0	1
10112026	Kavre	1	1	0.25	38	8	20	5	NMC	1	350000	2	0	1	1	3	1	0	0	1	0	0
10112025	Kavre	1	0	0.3	46	0	30	2	NMC	1	120000	2	0	0	1	1.4	1	1	0	1	0	1
10112024	Kavre	1	1	1	55	7	40	6	NMC	1	300000	2	0	1	1	1.4	1	1	0	1	0	0
10112023	Kavre	1	1	0.35	45	5	30	5	NMC	0	1200000	2	0	1	1	2.26	1	0	0	1	1	0
10112022	Kavre	1	0	0.2	38	6	18	4	NMC	1	300000	2	1	1	1	1.4	0	0	0	1	1	0
10112021	Kavre	1	1	0.25	48	10	20	5	NMC	0	540000	2	1	1	1	1.83	0	0	0	1	1	0
10112020	Kavre	1	1	0.3	52	10	32	4	NMC	1	240000	2	0	1	1	1.75	0	0	1	1	1	0
10112019	Kavre	1	1	0.6	42	10	20	4	NMC	1	0	2	0	1	1	1.63	0	0	1	1	1	0
10112018	Kavre	1	1	0.4	48	12	24	4	NMC	1	180000	2	0	1	1	3.34	0	1	1	1	1	0
10112017	Kavre	1	1	0.3	48	6	24	5	MC	0	150000	2.5	0	1	1	1.64	0	0	0	1	0	0
10112016	Kavre	1	0	0.3	60	8	30	6	MC	1	120000	2.5	0	0	0	2.7	1	0	1	1	0	0
10112015	Kavre	1	1	0.5	60	5	42	7	NMC	1	300000	2	1	1	1	1.03	0	0	1	1	0	1
10112014	Kavre	1	1	0.35	45	10	22	4	MC	1	0	2	0	1	1	1.75	0	1	1	1	0	0
10112013	Kavre	1	1	0.15	54	5	25	8	NMC	0	200000	2	0	0	0	1.5	1	0	0	1	0	0
10112012	Kavre	1	1	0.3	58	5	25	7	NMC	0	600000	2	0	0	0	1.4	1	0	0	1	0	1
10112011	Kavre	1	1	0.7	54	7	20	4	MC	0	250000	2	0	0	0	0.9	1	0	1	1	0	1
10112010	Kavre	1	1	0.15	74	3	35	2	NMC	1	0	2	0	0	0	1.65	1	0	0	1	0	0
10112009	Kavre	1	1	0.6	60	5	30	6	MC	0	240000	1	0	0	0	2.4	1	0	1	1	0	1
10112008	Kavre	1	1	0.5	60	5	35	6	NMC	1	12000	1	0	0	0	0.7	1	0	1	1	0	1
10112007	Kavre	1	1	0.6	58	7	28	7	MC	1	120000	1	0	0	0	1.6	1	0	1	0	0	1
10112006	Kavre	1	1	0.3	58	6	30	6	NMC	0	80000	1.5	0	0	0	0	1	0	1	1	0	1
10112005	Kavre	1	1	0.075	37	8	10	5	MC	0	200000	1	0	0	0	0.15	1	0	1	0	0	1
10112004	Kavre	1	1	0.15	66	8	45	6	NMC	1	25000	2	0	0	0	0.2	1	0	1	1	0	0
10112003	Kavre	0	1	0.25	45	9	25	5	MC	0	48000	2	1	1	0	1.5	1	0	1	0	0	1
10112002	Kavre	1	1	0.35	59	4	30	5	MC	1	120000	2	0	0	0	0	1	0	1	1	0	1
10112001	Kavre	1	1	0.6	56	10	24	13	MC	0	60000	1	0	0	0	0	1	0	1	1	0	1
10111088	Kavre	1	1	0.45	40	10	25	4	NMC	0	5000	0.75	0	1	0	2.3	1	0	1	0	0	0
10111087	Kavre	1	0	0.25	65	5	20	5	MC	1	150000	0.75	0	1	1	0	1	0	0	0	0	1
10111086	Kavre	1	1	2.5	65	4	50	19	NMC	1	30000	0.75	0	1	1	1.7	1	0	1	0	0	1
10111085	Kavre	1	1	0.35	68	3	50	5	MC	1	60000	0.75	0	1	1	1.2	1	0	1	1	1	0
10111084	Kavre	1	1	0.7	54	12	15	5	NMC	0	400000	0.5	0	1	1	0.3	1	0	0	1	0	1
10111083	Kavre	1	1	0.35	54	10	20	3	NMC	0	400000	1.5	0	0	0	1.3	1	0	1	1	0	1
10111082	Kavre	1	1	1.25	43	5	20	7	MC	1	5000	0.5	0	1	0	1.4	1	0	0	0	0	1
10111081	Kavre	1	1	0.2	61	10	40	6	MC	1	723000	0.5	0	1	1	0	1	0	0	0	0	1
10111080	Kavre	1	1	1.1	42	10	20	11	NMC	1	1005000	1.5	0	1	1	3.7	1	1	1	1	0	1
10111079	Kavre	1	1	0.7	35	10	10	7	NMC	1	305000	1.5	0	1	1	3	1	1	1	1	0	1
10111078	Kavre	1	1	0.8	60	8	40	6	NMC	1	881000	1.5	0	1	0	2.3	0	1	1	1	0	1
10111077	Kavre	1	0	0.4	60	0	40	7	NMC	1	240000	1.5	0	1	0	1.8	1	1	1	1	0	1
10111076	Kavre	1	1	0.3	32	8	25	4	MC	1	22000	1.5	0	1	0	2.62	1	1	1	0	0	1
10111075	Kavre	1	1	0.5	36	7	10	3	MC	1	32000	1.5	0	1	0	2.01	0	1	1	1	0	1
10111074	Kavre	1	1	0.45	61	0	35	5	NMC	1	250000	1.5	1	1	1	3.68	1	1	1	1	0	1
10111073	Kavre	1	1	1	27	12	5	7	NMC	1	0	1.5	0	1	1	2.62	1	1	1	1	1	1
10111072	Kavre	1	1	0.75	35	12	10	8	NMC	0	288000	1.5	0	1	1	2.5	1	0	1	1	0	1
10111071	Kavre	1	1	0.3	67	0	40	3	MC	1	100000	1.5	0	1	1	2.24	0	0	0	1	0	1
10111070	Kavre	1	1	0.4	52	5	25	3	NMC	1	20000	1.5	0	1	0	2.3	1	0	0	1	0	1
10111069	Kavre	1	0	0.45	68	0	48	7	NMC	1	300000	0.5	0	1	1	1.9	0	0	1	1	0	1
10111068	Kavre	1	1	0.3	50	5	25	6	MC	1	200000	1.8	0	1	1	0.65	0	0	1	1	1	0
10111067	Kavre	1	1	0.9	48	6	20	5	MC	1	480000	1.8	1	1	1	1.95	0	0	1	1	1	1
10111066	Kavre	1	1	0.85	55	0	30	5	MC	1	250000	1.8	0	1	1	2.52	0	0	1	1	1	0
10111065	Kavre	1	1	0.5	58	4	30	6	MC	1	400000	1.8	1	1	1	1.91	0	0	1	1	1	0
10111064	Kavre	1	1	0.75	49	10	25	5	NMC	0	365000	1.5	0	1	1	2.8	0	0	0	1	1	0
10111063	Kavre	1	1	1.1	37	10	15	5	NMC	1	200000	1.5	0	1	1	1.53	0	1	1	1	0	1
10111062	Kavre	1	1	0.45	40	10	12	6	NMC	0	300000	1.5	0	0	0	1.4	1	0	1	1	1	0
10111061	Kavre	1	1	0.35	52	8	30	6	NMC	1	240000	2	0	1	1	3.43	0	0	1	1	0	0
10111060	Kavre	1	1	0.5	50	10	30	7	NMC	1	420000	1.5	1	1	1	3.25	1	1	1	1	0	0
10111059	Kavre	1	1	0.45	49	8	30	6	MC	1	180000	1.5	0	1	1	4.44	0	0	1	1	1	0
10111058	Kavre	1	1	0.4	46	8	25	5	MC	1	180000	1.5	1	1	1	3.44	0	1	1	1	0	0
10111057	Kavre	1	1	0.4	44	10	26	4	NMC	1	180000	1.5	0	1	1	3.42	0	1	1	1	0	0
10111056	Kavre	1	1	0.3	40	10	20	4	NMC	0	240000	0.5	0	1	1	1.6	0	0	1	1	0	0
10111055	Kavre	1	1	0.3	50	6	30	7	MC	1	380000	1.5	1	1	1	3.62	0	0	1	1	1	0
10111054	Kavre	1	1	0.4	45	12	23	4	NMC	1	80000	0.75	0	1	1	1.84	0	0	1	1	0	0
10111053	Kavre	1	0	0.35	53	0	40	5	NMC	1	200000	1.5	0	1	0	3.1	1	1	1	1	0	1
10111052	Kavre	1	1	0.45	45	15	30	5	NMC	0	2250000	1.5	2	1	1	1.6	1	0	1	0	0	0
10111051	Kavre	1	1	0.5	45	10	30	5	NMC	1	350000	1.5	0	1	1	3.6	1	1	1	0	0	1
10111050	Kavre	1	1	0.25	57	4	40	5	NMC	1	300000	1.5	0	1	1	1.6	1	1	0	1	0	1
10111049	Kavre	1	1	0.5	35	10	20	5	NMC	0	200000	1.5	0	1	1	3.2	1	1	1	0	0	1
10111048	Kavre	1	0	0.3	59	0	42	7	NMC	1	250000	1.5	0	1	1	3.1	1	1	1	1	0	1
10111047	Kavre	1	1	0.5	32	9	17	6	NMC	1	180000	1.5	0	1	1	7.1	1	1	1	1	0	1
10111046	Kavre	1	0	0.3	64	0	50	6	NMC	1	500000	0.5	1	0	1	1.9	1	1	1	1	0	1
10111045	Kavre	1	1	0.25	45	9	30	5	NMC	0	200000	0.5	0	1	1	2.3	1	1	0	0	0	1
10111044	Kavre	1	1	0.45	63	7	50	5	MC	1	610000	0.5	1	1	0	2	1	1	1	1	0	1
10111043	Kavre	1	1	0.25	42	10	30	5	NMC	0	220000	0.5	0	1	0	1.7	1	1	0	0	0	1
10111042	Kavre	1	1	0.175	57	8	40	9	MC	0	800000	0.5	0	1	1	0.2	1	1	1	0	0	1
10111041	Kavre	1	1	0.2	42	10	28	4	NMC	0	156000	0.5	0	1	0	1.4	1	1	0	0	0	1
10111040	Kavre	1	1	1.5	81	8	64	7	NMC	0	1590000	0.5	2	1	1	2.1	1	1	1	1	0	1
10111039	Kavre	1	1	0.9	37	10	20	4	NMC	1	0	1.5	0	1	1	4.6	1	1	0	1	0	1
10111038	Kavre	1	1	0.6	58	7	40	6	NMC	1	350000	1.5	0	1	1	1.4	1	1	0	1	1	1
10111037	Kavre	1	1	1.5	64	4	45	8	NMC	0	1090000	1.5	1	1	1	1	1	1	0	1	0	0
10111036	Kavre	1	1	0.3	54	0	40	5	NMC	1	300000	1.5	0	1	1	3.6	1	1	1	1	0	1
10111035	Kavre	1	1	0.75	28	7	10	5	MC	1	0	1.5	0	1	1	2.1	1	1	1	1	0	1
10111034	Kavre	1	1	0.325	63	8	40	6	NMC	0	644000	1.5	0	1	1	0.9	1	1	0	1	0	1
10111033	Kavre	1	1	0.75	53	10	40	5	NMC	0	150000	0.5	0	1	1	1.4	1	1	1	1	0	1
10111032	Kavre	1	1	0.25	40	8	26	6	NMC	0	360000	0.5	0	1	1	1.6	1	0	1	1	0	0
10111031	Kavre	1	1	0.15	46	0	30	5	MC	1	300000	1.5	0	1	1	2.4	1	0	0	1	0	1
10111030	Kavre	1	1	0.25	42	0	28	6	NMC	1	250000	1.5	1	1	1	3.4	1	1	0	1	0	1
10111029	Kavre	1	1	0.8	36	7	20	4	NMC	1	0	1.5	0	1	0	2.8	1	1	1	1	1	1
10111028	Kavre	1	1	0.25	35	10	20	4	NMC	0	70000	1.5	0	1	0	2.2	1	1	0	1	0	1
10111027	Kavre	1	1	1	60	0	40	4	NMC	0	60000	1.5	0	1	0	1.4	1	1	1	1	0	0
10111026	Kavre	1	1	0.4	48	10	25	5	MC	1	120000	0.75	0	1	1	2.03	0	0	1	1	0	0
10111025	Kavre	1	1	0.3	38	12	15	4	MC	1	90000	0.75	0	1	1	1.94	0	0	1	1	0	0
10111024	Kavre	1	1	0.35	40	8	20	5	NMC	0	90000	1.5	0	1	1	3.63	0	1	1	1	0	0
10111023	Kavre	1	1	0.15	54	2	20	5	MC	0	500000	0.5	0	1	0	0.55	1	0	1	0	1	0
10111022	Kavre	1	1	0.25	40	10	10	4	MC	1	180000	0.5	0	1	1	0.45	0	1	0	0	0	0
10111021	Kavre	1	1	0.4	40	12	20	4	NMC	0	180000	0.5	0	1	1	2.92	0	0	1	1	0	0
10111021	Kavre	1	1	0.4	40	12	20	4	NMC	0	180000	0.5	0	1	1	2.92	0	0	1	1	0	0
10111020	Kavre	1	1	0.4	53	10	25	7	NMC	0	360000	1.5	1	0	0	3.7	1	0	0	1	1	0
10111019	Kavre	1	1	0.5	42	10	10	4	MC	0	240000	0.5	0	1	1	3.54	0	1	1	0	1	0
10111018	Kavre	1	1	0.5	45	8	25	5	NMC	1	0	1.5	0	1	1	5.9	0	0	1	1	1	0
10111017	Kavre	1	1	0.4	40	12	20	4	NMC	0	180000	1.5	0	1	1	2.3	0	0	1	1	0	0
10111016	Kavre	1	1	0.35	60	10	40	6	NMC	0	480000	1.5	1	1	1	3.27	0	0	0	1	1	0
10111015	Kavre	1	1	0.65	74	4	50	8	NMC	0	260000	1.5	0	1	1	3.46	0	0	1	1	1	0
10111014	Kavre	1	1	0.35	71	12	50	6	NMC	0	140000	1.5	0	0	1	3.28	0	1	1	1	1	0
10111013	Kavre	1	1	0.6	57	6	35	7	NMC	1	320000	1.5	1	1	1	3.3	0	0	1	1	1	0
10111012	Kavre	1	1	0.4	38	12	18	4	NMC	0	180000	1.5	0	1	1	3.5	0	1	1	1	1	0
10111011	Kavre	1	1	0.5	64	5	36	8	NMC	1	380000	0.5	1	1	1	3.44	0	0	1	1	0	0
10111010	Kavre	1	1	0.25	55	5	30	8	MC	0	600000	1.5	0	1	1	1.9	1	0	0	1	1	0
10111009	Kavre	1	1	0.5	34	3	14	3	NMC	1	0	1.5	0	1	1	3.25	0	1	1	1	1	0
10111008	Kavre	1	1	0.75	46	5	25	5	NMC	1	0	2	0	1	0	1.82	0	1	0	1	0	0
10111007	Kavre	1	1	0.25	54	12	34	5	NMC	0	1740000	1.5	2	1	1	0.93	0	0	1	1	0	0
10111006	Kavre	1	1	0.35	60	10	40	7	NMC	1	480000	0.5	1	0	1	2.1	0	1	1	1	1	0
10111005	Kavre	1	1	0.15	76	4	40	4	NMC	0	380000	2	0	1	1	1.5	1	0	1	0	0	0
10111004	Kavre	1	1	0.45	57	6	20	5	NMC	0	240000	0.75	0	0	0	1.8	1	0	1	1	0	1
10111003	Kavre	1	1	1	32	5	8	3	NMC	1	0	0.5	0	0	1	0.01	1	0	1	1	0	1
10111002	Kavre	1	1	0.35	54	5	25	5	NMC	1	60000	0.75	0	1	0	1.7	1	0	1	1	0	1
10111001	Kavre	1	1	0.3	52	5	20	3	NMC	0	150000	0.5	0	1	0	0	1	0	1	1	0	1
10273065	Illam	0	1	0.25	46	10	22	8	NMC	1	120000	8	0	1	1	3.11	0	0	0	1	0	0
10273064	Illam	0	1	1	51	0	25	5	NMC	1	80000	9	0	1	1	1.8	0	0	0	1	0	0
10273063	Illam	0	1	0.2	40	10	21	4	NMC	1	70000	9	0	1	0	2.87	0	0	0	1	0	0
10273062	Illam	0	1	0.2	46	5	20	6	NMC	1	50000	6	0	1	1	2.8	0	0	0	1	1	0
10273061	Illam	0	1	0.5	50	5	30	6	MC	1	250000	3	0	1	1	0.7	0	0	0	1	0	0
10273060	Illam	0	1	0.3	57	4	30	8	MC	1	250000	3	0	0	1	3	0	0	0	1	0	0
10273059	Illam	0	1	0.3	51	10	23	6	MC	1	300000	3	0	1	1	2.32	0	0	0	1	0	0
10273058	Illam	0	1	0.25	45	10	24	4	NMC	1	70000	8	0	1	1	2.4	0	0	0	1	0	0
10273057	Illam	0	1	0.5	44	12	20	4	NMC	0	340000	6	0	1	1	3.8	0	1	1	1	0	0
10273056	Illam	0	1	0.4	58	10	30	9	MC	1	400000	2	0	1	1	2.55	0	1	1	1	0	0
10273055	Illam	0	1	1	50	8	30	9	MC	1	560000	2	1	1	1	1.65	1	1	1	1	0	0
10273054	Illam	0	1	0.3	40	10	20	4	MC	0	200000	2	0	1	1	1.74	0	1	1	1	0	0
10273053	Illam	0	1	0.2	38	10	6	4	MC	0	380000	2	0	1	1	1.4	0	0	0	1	0	0
10273052	Illam	0	1	0.25	59	4	35	7	NMC	1	384000	9	1	1	1	2.05	0	0	0	1	0	0
10273051	Illam	0	1	0.25	36	12	3	3	MC	1	115000	2	0	1	1	0.93	0	0	1	1	0	0
10273050	Illam	0	1	1.3	40	12	10	4	NMC	0	300000	2	0	1	0	1.69	0	0	1	1	0	0
10273049	Illam	0	1	2.5	56	5	22	9	MC	1	990000	2	1	1	1	1.72	1	1	1	1	0	0
10273048	Illam	0	0	0.3	56	5	30	5	NMC	1	360000	8	1	1	1	3.9	0	1	0	1	0	0
10273047	Illam	0	1	0.8	52	10	25	5	NMC	1	250000	9	0	1	1	2.57	0	1	0	1	0	0
10273046	Illam	0	1	0.4	44	10	18	5	NMC	1	300000	2	0	1	0	1.74	0	0	1	1	0	0
10273045	Illam	0	1	1.5	40	12	20	4	NMC	1	80000	7	0	1	1	2.4	0	0	0	1	0	0
10273044	Illam	0	1	0.35	52	5	30	10	NMC	1	655000	7	0	1	1	2.4	1	0	0	1	0	0
10273043	Illam	0	1	0.5	38	12	8	4	MC	1	40000	2	0	1	1	3.26	0	1	1	1	0	0
10273042	Illam	0	1	0.3	48	8	22	5	MC	1	0	2	1	1	1	3.03	0	0	0	1	0	0
10273041	Illam	0	1	0.45	40	12	20	5	NMC	0	500000	7	1	1	1	1.6	0	1	0	1	0	0
10273040	Illam	0	1	0.6	35	12	12	4	NMC	1	0	7	0	1	1	1.8	0	0	0	1	0	0
10273039	Illam	0	1	0.9	42	12	20	4	NMC	0	380000	7	1	1	0	1.66	0	0	0	1	0	0
10273038	Illam	0	1	0.9	38	12	20	4	NMC	0	150000	7	0	1	1	1.78	0	0	0	1	0	0
10273037	Illam	0	1	1.1	40	10	10	4	MC	1	0	6	0	1	1	0.93	0	0	1	0	0	0
10273036	Illam	0	1	0.2	48	10	22	5	MC	1	300000	5	1	1	1	1.6	0	1	0	1	0	0
10273035	Illam	0	1	1.5	58	10	15	5	MC	0	630000	5	0	0	1	1.2	0	1	0	1	0	0
10273034	Illam	0	1	0.6	40	5	20	4	MC	0	50000	5	0	1	1	2.6	0	1	0	1	0	0
10273033	Illam	0	1	0.5	50	5	22	4	NMC	0	430000	5	1	1	0	1.82	1	0	0	1	0	0
10273032	Illam	0	1	1.2	50	0	36	4	NMC	1	50000	7	0	0	0	1.7	0	0	0	0	0	1
10273031	Illam	0	0	0.9	38	5	20	4	NMC	1	360000	7	1	0	0	1.8	0	1	0	0	0	1
10273030	Illam	0	1	1	52	0	38	5	NMC	1	300000	7	1	1	0	2.6	0	1	0	0	0	1
10273029	Illam	0	1	1.5	32	15	15	3	NMC	0	350000	7	0	0	0	0.9	0	1	0	0	0	1
10273028	Illam	0	1	2.5	55	0	40	3	NMC	1	240000	7	0	0	0	1.8	0	1	0	0	0	1
10273027	Illam	0	0	1.25	46	0	30	7	MC	1	300000	7	1	0	0	1.6	0	1	0	0	0	1
10273026	Illam	0	1	2.5	58	0	42	8	NMC	1	700000	7	0	1	0	1.9	0	1	0	0	0	1
10273025	Illam	0	1	1.5	40	15	20	7	MC	0	360000	7	0	1	0	2.1	0	1	0	0	0	1
10273024	Illam	0	1	5	66	5	50	7	NMC	0	2950000	7	1	1	0	0	0	1	0	1	0	0
10273023	Illam	0	1	0.7	55	0	40	7	NMC	0	480000	7	0	1	0	3.5	0	1	0	0	0	1
10273022	Illam	0	1	0.6	68	0	52	5	NMC	0	40000	7	0	0	0	1.4	0	1	0	0	0	1
10273021	Illam	0	1	2.8	65	0	45	6	MC	0	250000	7	0	0	0	3.56	0	1	0	0	0	1
10273020	Illam	0	1	0.1	38	2	22	3	MC	0	75000	9	0	0	1	0.5	0	1	1	0	0	1
10273019	Illam	0	1	0.55	30	4	10	2	MC	0	60000	9	0	0	0	0.7	1	1	1	1	0	0
10273018	Illam	0	1	0.3	52	0	38	3	NMC	1	0	9	0	0	0	2.7	1	1	1	0	0	1
10273017	Illam	0	1	0.65	60	0	45	5	NMC	1	1200000	9	1	1	1	1.08	1	0	1	0	0	0
10273016	Illam	0	1	0.4	48	0	32	4	NMC	1	0	9	0	1	1	2.8	0	1	1	0	0	1
10273015	Illam	0	1	0.8	55	0	40	4	NMC	1	0	6	0	1	0	3.6	0	1	1	0	0	1
10273014	Illam	0	1	0.15	40	0	26	2	NMC	0	90000	8	0	0	0	1.6	0	1	0	0	0	1
10273013	Illam	0	0	1	66	0	50	5	MC	1	570000	8	1	1	0	1.1	0	1	0	0	0	1
10273012	Illam	0	0	0.6	45	0	25	3	MC	0	450000	8	1	0	0	1.1	0	1	0	0	0	1
10273011	Illam	0	1	0.35	30	12	10	3	NMC	1	50000	8	0	0	0	0.7	0	1	0	0	0	1
10273010	Illam	0	0	1.2	48	0	30	6	MC	1	390000	8	1	1	0	1.7	1	1	1	0	0	1
10273009	Illam	0	1	0.85	60	3	40	6	NMC	1	300000	8	1	0	0	2.5	0	1	0	0	0	1
10273008	Illam	0	1	0.95	39	15	22	4	NMC	0	380000	7	0	1	0	1	0	1	0	0	0	1
10273007	Illam	0	1	0.85	38	15	22	4	NMC	0	330000	7	0	1	1	1.4	0	1	0	0	0	1
10273006	Illam	0	1	1.5	50	6	30	5	NMC	1	100000	8	0	1	0	2.4	0	1	1	0	0	1
10273005	Illam	0	0	1.1	46	5	30	7	MC	1	510000	8	1	1	0	1.9	0	1	0	0	0	1
10273004	Illam	0	1	0.9	45	8	30	4	NMC	1	200000	8	0	1	1	2.4	0	1	0	0	0	1
10273003	Illam	0	0	1.4	43	8	30	5	NMC	1	400000	8	0	1	0	2.5	0	1	0	0	0	1
10273002	Illam	0	1	0.8	40	8	25	3	NMC	1	250000	8	0	1	1	2.5	0	1	0	0	0	1
10273001	Illam	0	1	1	55	8	38	6	NMC	1	250000	9	0	1	1	2.3	0	0	0	0	0	1
10272013	Illam	1	1	0.4	50	10	30	6	MC	0	380000	3	0	0	1	2.6	0	1	0	1	0	0
10272012	Illam	1	1	0.4	49	10	25	5	NMC	1	470000	3	0	0	1	1.7	0	1	0	1	0	0
10272011	Illam	1	1	0.9	48	10	25	4	NMC	1	200000	1.5	0	1	1	1	0	1	1	1	0	0
10272010	Illam	1	1	0.5	58	8	25	6	NMC	1	400000	1.5	0	1	0	1.72	0	1	1	1	0	0
10272009	Illam	1	1	0.35	52	10	30	4	NMC	1	200000	3.5	1	1	1	1.4	0	1	0	1	0	0
10272008	Illam	1	1	0.25	55	10	30	7	NMC	1	0	3	0	1	1	14.24	0	1	0	1	0	0
10272007	Illam	1	1	0.3	50	8	30	5	MC	1	560000	1.5	1	1	1	2.42	0	1	0	1	0	0
10272006	Illam	1	0	0.75	50	10	30	9	MC	1	330000	1.5	1	1	1	1.9	0	1	1	0	0	1
10272005	Illam	1	1	0.5	45	10	22	5	NMC	0	120000	1.5	0	1	0	1.65	0	1	1	1	0	1
10272004	Illam	1	1	1.35	43	5	30	4	NMC	1	0	1.5	0	1	1	1	1	1	0	0	0	1
10272003	Illam	1	1	1.4	50	2	34	4	NMC	1	516000	3	0	0	0	2.73	0	1	0	0	0	1
10272002	Illam	1	1	1.9	62	0	45	3	NMC	1	250000	3	0	1	0	3.1	0	1	0	0	0	1
10272001	Illam	1	1	1.1	37	8	20	4	NMC	1	0	1.5	0	1	0	2.2	1	0	1	1	0	0
10271026	Illam	1	1	0.5	45	17	20	3	MC	0	590000	0.5	0	1	1	3.1	0	0	1	1	0	0
10271025	Illam	1	1	0.5	55	10	25	10	MC	1	470000	0.5	0	0	1	2.33	0	0	1	1	0	0
10271024	Illam	1	1	0.4	44	10	24	5	MC	1	600000	0.5	0	1	1	1.6	0	0	1	1	0	0
10271023	Illam	1	1	0.25	40	10	20	4	MC	0	140000	0.5	0	1	1	1.63	1	0	1	1	0	0
10271022	Illam	1	1	0.5	40	12	15	5	MC	0	150000	0.5	0	1	1	7.9	0	0	1	0	0	0
10271020	Illam	1	1	0.4	38	17	16	4	MC	0	90000	1	0	1	1	1.61	0	1	0	1	0	0
10271019	Illam	1	1	0.5	45	10	22	5	MC	1	400000	5	0	1	1	0.9	0	1	0	1	0	0
10271018	Illam	1	1	0.4	40	10	20	4	MC	1	90000	5	0	1	1	1.6	0	1	1	0	0	0
10271017	Illam	1	1	0.5	38	12	5	4	MC	1	0	1	0	1	1	1.4	0	1	1	1	0	0
10271016	Illam	1	1	0.4	44	10	20	4	NMC	1	160000	0.5	0	1	1	1.64	1	1	1	1	0	0
10271015	Illam	1	1	0.25	42	8	20	5	MC	1	450000	0.5	1	1	1	1.64	0	1	0	0	0	0
10271014	Illam	1	1	0.6	46	10	20	5	MC	1	380000	7	1	1	1	2	0	1	1	1	0	0
10271013	Illam	1	1	3.3	44	8	30	4	MC	1	100000	1	0	1	0	2.1	1	1	0	0	0	1
10271012	Illam	1	1	0.75	38	10	20	4	NMC	1	50000	1	0	1	0	0.7	0	1	0	0	0	1
10271011	Illam	1	1	1.25	40	8	25	5	NMC	1	80000	1	0	1	1	0.9	1	1	0	0	0	1
10271010	Illam	1	1	1	58	0	40	4	NMC	0	260000	0.5	0	0	0	1.8	0	1	0	0	0	1
10271009	Illam	1	0	0.5	26	10	10	3	NMC	1	80000	0.5	0	0	0	1.6	0	1	0	0	0	0
10271008	Illam	1	1	0.75	60	0	45	2	NMC	1	100000	0.5	0	1	0	1.5	0	1	0	0	0	1
10271007	Illam	1	0	0.75	42	0	28	4	NMC	1	180000	1.5	0	0	0	1.8	0	1	1	0	0	1
10271006	Illam	1	1	2.5	44	15	32	8	NMC	1	150000	1.5	0	1	0	2.8	1	1	1	1	0	0
10271005	Illam	1	1	1.6	45	8	30	5	NMC	0	50000	1.5	0	1	0	2.5	1	1	1	1	0	0
10271004	Illam	1	1	2.5	55	0	35	3	NMC	1	180000	1.5	0	1	1	1.6	1	1	1	0	0	1
10271003	Illam	1	1	2.25	35	12	20	4	NMC	0	150000	1.5	0	0	1	1.8	1	1	1	1	0	1
10271002	Illam	1	1	3.5	62	0	45	4	NMC	1	0	1.5	0	1	1	3.3	1	1	1	0	0	1
10271001	Illam	1	1	0.75	44	15	30	7	NMC	1	0	1.5	0	1	1	0.01	0	0	0	0	0	1
10943007	Doti	0	1	1.75	69	5	40	6	NMC	1	240000	4	1	0	0	3.02	0	0	0	1	1	0
10943006	Doti	0	0	0.375	33	10	7	6	NMC	1	200000	4	0	0	0	0	0	0	0	1	1	0
10943005	Doti	0	1	0.3	41	9	20	9	NMC	0	80000	3	0	1	0	4.2	0	0	0	1	1	0
10943004	Doti	0	1	0.4	51	3	20	11	MC	1	190000	4	1	0	0	5.73	0	0	0	1	1	1
10943003	Doti	0	1	0.3	36	10	16	5	NMC	1	25000	4	0	1	0	4.4	0	0	1	1	1	1
10943002	Doti	0	1	0.25	64	5	48	3	NMC	1	2000	3	0	1	0	2.8	0	0	0	1	1	1
10943001	Doti	0	1	0.95	68	5	52	6	NMC	1	2000	3	1	0	1	3.5	0	0	0	1	1	0
10942001	Doti	1	1	1.4	63	8	45	12	NMC	1	365000	2	0	1	0	3.2	0	0	1	0	1	1
10941002	Doti	1	1	0.7	59	3	12	8	NMC	1	0	3	0	1	0	6.1	0	1	1	0	1	1
10941001	Doti	1	1	0.75	43	12	25	7	NMC	1	175000	3	0	1	1	4.2	0	0	0	1	1	1
